# Supplementary material for: Oxytocin neurons drive melanocortin circuit maturation via vesicle release during a neonatal critical period
Source: PLoS Biol. 2025 Nov 12;23(11):e3003158. doi: 10.1371/journal.pbio.3003158 (PMC12633931; doi:10.1371/journal.pbio.3003158)
Supplement: S1 Data — (XLSX) [file pbio.3003158.s001.xlsx]

## Sheet: FIgure 1
1-B	Shortest Distance to Surfaces of PS38+ neurons and POMC projections							1-D	Shortest Distance to Surfaces of PS38+ neurones and AgRP projections
	Animal 2	Animal 64	Animal 66	Animal 68	Animal 69	Unit			Animal 2	Animal 64	Animal 66	Animal 68	Animal 69	Unit
	74.2406	4.02915	-1.84851	-2.67511	26.7225	Âµm			11.4769	1.90508	2.17341	-0.731325	17.0908	Âµm
	66.3488	5.86407	7.08363	-2.5071	21.7103	Âµm			15.5825	8.99206	17.2212	5.85046	30.9133	Âµm
	65.113	9.83051	5.8598	1.18126	8.38979	Âµm			14.8259	5.24777	43.0679	-1.65698	-2.64301	Âµm
	20.0757	3.37367	5.3142	-1.00897	17.6842	Âµm			-2.02966	22.5809	9.89807	8.26921	4.10162	Âµm
	14.2208	-0.00498371	12.4919	-2.50098	6.90561	Âµm			-1.29661	1.32574	1.30924	10.5793	5.14074	Âµm
	14.9942	1.76385	25.7055	4.32102	2.86974	Âµm			12.7902	3.99439	5.10906	16.4214	2.556	Âµm
	-2.42631	4.21347	5.03558	8.885	-2.21735	Âµm			14.3041	3.52737	6.54077	0.51879	24.7121	Âµm
	2.42609	-1.82773	3.43425	7.0901	2.75442	Âµm			16.1713	23.3584	-1.69721	6.27614	14.7037	Âµm
	51.689	3.12422	6.65646	-1.37178	4.58139	Âµm			5.07464	29.7594	3.08832	5.3067	18.0921	Âµm
	66.2878	-1.95017	2.62336	5.15054	10.8611	Âµm			6.83443	27.3083	1.496	3.23948	3.00242	Âµm
	16.5324	-3.36455	2.35773	1.84097	1.46129	Âµm			5.73141	30.4356	30.87	17.6994	1.0497	Âµm
	61.8374	1.17087	20.7113	3.23312	1.65354	Âµm			3.64452	23.4138	4.67124	7.38241	5.19153	Âµm
	10.7967	1.04505	31.4516	-2.73864	1.14168	Âµm			0.534683	9.03883	31.8869	14.7207	12.1018	Âµm
	7.34934	5.20114	31.2668	2.4068	1.69585	Âµm			1.03048	19.7983	-0.00774246	13.626	11.2361	Âµm
	1.50777	0.396347	29.0192	7.08748	23.9844	Âµm			11.9048	17.5426	-0.35698	3.00884	7.38126	Âµm
	-1.82753	6.36353	13.1857	9.39869	24.7312	Âµm			8.71674	10.7645	5.02324	9.63177	6.20346	Âµm
	26.3688	12.6233	0.557119	3.36323	5.46604	Âµm			19.3299	14.8308	-0.308732	19.1173	21.1847	Âµm
	19.2011	12.7752	13.5926	1.84537	9.75672	Âµm			4.55874	18.0946	1.74084	11.6707	9.7897	Âµm
	3.78639	-2.35594	5.22767	1.47136	12.8908	Âµm			-2.88875	12.5637	11.8711	12.4909	5.70952	Âµm
	-0.932186	-2.12081	18.2565	1.73449	6.78599	Âµm			-2.65426	8.44671	-3.19579	0.555085	1.18261	Âµm
	-1.9398	-0.504398	15.1099	-2.78322	19.9659	Âµm			-0.304383	3.01018	20.1593	1.67057	9.23986	Âµm
	2.41799	2.70268	23.0283	-2.59761	25.5647	Âµm			0.80541	14.7262	20.0023	-0.299456	14.671	Âµm
	20.8504	5.94869	21.8925	-2.4046	25.0654	Âµm			2.58127	4.61896	12.537	3.7294	6.38015	Âµm
	12.0095	10.8207	39.5256	8.08438	11.0992	Âµm			8.89228	18.9051	9.52868	-0.197119	5.69455	Âµm
	8.41052	0.459585	18.1199	4.21246	12.3178	Âµm			-3.74312	28.0915	13.1302	2.97313	43.5309	Âµm
	7.31947	6.86447	10.0992	-3.25236	14.9201	Âµm			3.04262	17.8971	16.0721	1.00711	36.5901	Âµm
	28.2984	1.15802	7.71451	3.2643	1.27505	Âµm			11.3	9.35938	8.23246	11.9387	41.3273	Âµm
	35.0118	3.85512	11.796	4.49921	4.942	Âµm			9.34942	16.77	28.2972	9.40571	22.1568	Âµm
	30.9483	3.28869	43.0652	5.93669	2.56308	Âµm			16.4064	14.6838	27.5369	4.65896	4.54082	Âµm
	16.1724	9.01548	28.1755	0.819257	7.81047	Âµm			5.78191	9.67575	35.6185	21.2881	8.5724	Âµm
	13.8112	5.92565	16.0268	0.29964	3.99389	Âµm			10.1828	9.19785	9.1819	17.2386	-2.4149	Âµm
	14.2194	9.43934	21.3465	7.52213	6.12632	Âµm			8.04192	14.9646	12.6212	12.4521	16.1394	Âµm
	9.57753	9.27024	12.2096	10.6147	8.44797	Âµm			11.8448	18.5918	-0.816416	6.06999	17.244	Âµm
	19.016	8.59428	30.0615	11.0557	22.5307	Âµm			-2.47321	19.1433	6.90762	9.37692	14.9534	Âµm
	20.5216	1.78837	30.5423	8.45465	13.8287	Âµm			2.69287	1.16057	-0.179174	5.56079	37.3782	Âµm
	21.4736	8.17173	17.836	0.904905	14.2577	Âµm			-2.15957	-1.38862	18.5436	12.3233	5.37432	Âµm
	19.3741	2.71649	49.3576	3.262	16.7629	Âµm			8.02881	9.10865	4.02283	3.75625	15.5317	Âµm
	16.7719	5.86484	6.47306	2.73089	28.6356	Âµm			5.73551	3.89562	2.7592	1.62347	8.08036	Âµm
	19.2061	11.0017	32.0256	-0.177151	25.4946	Âµm			11.0361	12.2494	1.68555	3.9575	13.9713	Âµm
	19.3883	-3.28006	6.1771	-3.10871	10.2293	Âµm			1.63244	23.262	1.28273	3.60994	11.0545	Âµm
	13.8751	-2.57911	9.08401	-1.38831	22.3458	Âµm			7.67155	21.2395	6.40044	0.10935	8.63519	Âµm
	15.135	8.12029	5.2839	1.47288	20.6284	Âµm			3.97186	19.7635	4.93236	8.3176	5.12519	Âµm
	12.59	8.65749	5.46318	2.82606	10.8941	Âµm			5.25129	19.7069	10.0814	-0.65267	3.77543	Âµm
	-1.01395	7.71085	4.98705	4.43034	4.41717	Âµm			13.5803	15.6422	18.6397	1.09462	-4.11862	Âµm
	10.9938	1.75443	16.9444	6.79513	2.33584	Âµm			9.07932	7.64578	11.7477	5.3805	8.74453	Âµm
	14.0424	5.2157	12.2937	3.50542	10.5931	Âµm			9.13643	4.80944	20.1214	7.95699	-0.413147	Âµm
	-0.359407	3.37378	5.385	3.33007	1.3558	Âµm			-1.53019	14.315	8.22511	6.68954	8.17469	Âµm
	2.69861	0.552658	7.13097	4.48268	1.27346	Âµm			-2.50079	20.9122	24.845	0.869969	0.1628	Âµm
	13.4802	3.94206	29.4659	3.30985	7.93821	Âµm			5.61617	19.1099	8.80508	-1.52659	5.65095	Âµm
	14.0136	5.55891	28.8713	12.0527	8.93227	Âµm			-3.13558	19.2071	21.2429	-2.93435	4.13556	Âµm
	8.72619	1.82265	24.1515	5.46292	3.03842	Âµm			5.78893	19.59	-2.98401	-1.59829	39.7037	Âµm
	4.52606	4.6681	4.14877	0.037598	6.02026	Âµm			-0.322528	6.39847	7.99973	-1.39128	0.157119	Âµm
	-2.64919	-2.27034	1.89512	3.57316	10.4366	Âµm			-1.29439	17.7186	3.51851	17.8126	10.2417	Âµm
	-2.54476	1.04419	9.12811	3.44641	8.12746	Âµm			-3.18584	21.0708	8.13584	15.4337	6.04297	Âµm
	-2.61158	0.733974	3.54802	5.98283	8.29821	Âµm			-3.18784	9.16537	7.56288	3.56549	-4.21533	Âµm
	48.0242	-0.702779	5.85126	1.5022	11.1568	Âµm			-3.28657	2.01273	5.48745	11.359	1.29766	Âµm
	36.1445	17.6909	7.74861	-1.12268	15.0064	Âµm			-0.834344	0.00584102	8.7172	34.5195	2.13166	Âµm
	-2.6172	5.90136	7.62432	0.879823	12.3222	Âµm			2.48322	-3.16459	6.42013	4.25455	2.76999	Âµm
	4.02166	6.64132	9.74896	0.345682	3.37435	Âµm			-3.47052	23.9974	3.71901	-2.13808	-1.41743	Âµm
	-2.96162	4.76943	12.0064	-1.89222	1.65653	Âµm			-3.01752	7.51631	1.70949	20.8938	3.06216	Âµm
	68.4297	-2.11703	5.80103	3.98228	3.25359	Âµm			6.24916	23.5703	3.98748	4.37181	8.88002	Âµm
	40.6723	9.66115	-2.31742	2.74627	-1.1066	Âµm			-2.35495	25.3351	0.995448	3.8404	1.97929	Âµm
	35.6674	8.43539	25.2034	-2.07524	1.40198	Âµm			-3.2918	24.0688	1.53152	3.1659	-0.539449	Âµm
	17.4988	7.38636	15.4264	6.26331	7.53181	Âµm			2.02877	7.37693	5.97895	4.84872	2.78034	Âµm
	30.0857	10.6748	15.0649	3.91481	1.07123	Âµm			13.7201	8.14575	14.8726	3.65426	0.169019	Âµm
	33.6005	-2.1423	14.2002	6.38524	3.56126	Âµm			0.95615	5.6559	11.8625	7.4501	7.87745	Âµm
	43.3641	4.04496	14.8251	2.82906	3.61814	Âµm			11.4216	3.08735	12.4953	0.487663	0.473652	Âµm
	64.043	11.1847	8.2691	3.33818	25.7781	Âµm			0.600456	21.9616	5.92393	-2.0115	5.04819	Âµm
	47.1305	1.04318	11.904	1.07475	5.34087	Âµm			-0.0360266	11.2318	7.07269	5.38959	-2.03732	Âµm
	57.1814	9.56341	-2.66687	5.46786	4.52952	Âµm			-1.58849	9.7913	10.8957	17.8092	-1.39475	Âµm
	63.2641	8.69969	-2.73126	9.75793	-3.23709	Âµm			5.25991	4.82527	3.77859	-5.28423	-1.41966	Âµm
	61.5962	4.20549	29.3515	5.44039	3.82577	Âµm			-1.53636	6.50231	-3.79237	-2.71343	-0.247528	Âµm
	61.9674	2.78322	18.7189	1.40753	0.620169	Âµm			0.662974	2.81504	3.50858	-3.22932	7.17511	Âµm
	60.9428	7.80156	9.11673	5.26	-2.84521	Âµm			6.67561	3.91501	0.173021	-1.57083	2.18041	Âµm
	47.4575	10.1322	21.8735	-1.52262	0.199166	Âµm			4.99716	15.508	15.1575	-5.14522	9.0267	Âµm
	64.7184	6.97063	0.787707	1.33005	13.1844	Âµm			-2.168	27.8913	9.04812	-2.88479	3.31362	Âµm
	65.9428	0.161415	1.39834	-2.71043	7.1562	Âµm			5.29225	18.3302	7.21208	24.2594	0.519977	Âµm
	61.1434	0.528236	17.3535	-0.230702	3.92643	Âµm			-3.70652	21.0282	17.7045	12.9333	-1.13965	Âµm
	7.67045	1.75554	-1.62854	0.32439	2.13116	Âµm			3.88742	19.8931	32.8795	5.02268	11.247	Âµm
	13.5579	2.48041	11.6858	-1.85167	1.64064	Âµm			3.41559	6.55572	-0.285218	10.7952	9.68256	Âµm
	4.78349	3.5097	6.56851	-1.97846	5.17558	Âµm			10.3378	11.0132	14.6784	-0.48539	9.63272	Âµm
	16.1829	3.28877	5.35272	-2.42585	4.51723	Âµm			6.44608	8.35646	22.5318	1.16903	3.02698	Âµm
	12.0432	13.9602	4.53058	-2.45758	-2.69163	Âµm			-0.92011	4.28493	14.1667	2.66741	-2.15982	Âµm
	23.2367	17.1764	6.13331	5.89149	3.75629	Âµm			12.5506	9.51018	23.2663	14.4048	3.89783	Âµm
	15.7314	15.5656	15.6068	-1.09604	-2.06593	Âµm			2.33617	19.0331	35.8521	3.10386	12.1004	Âµm
	22.1652	11.7315	14.2522	0.398003	0.494782	Âµm			9.24855	10.6797	33.2102	9.89316	11.2419	Âµm
	20.4667	10.1806	19.4137	2.52616	0.507267	Âµm			9.42831	6.34062	26.3398	18.4453	11.4368	Âµm
	23.6544	6.59913	37.2192	10.2674	-1.26481	Âµm			-0.640732	2.79511	20.1102	9.35152	0.867525	Âµm
	29.369	27.3762	32.9945	4.58748	-0.00226473	Âµm			0.188923	-1.53966	0.0517402	16.605	1.63632	Âµm
	21.6907	36.322	29.1145	-0.613075	-0.752266	Âµm			4.17895	8.98707	1.57908	1.39528	9.54027	Âµm
	28.3925	12.4694	26.785	0.902929	2.57077	Âµm			14.6491	-3.75276	0.460892	9.00944	15.1846	Âµm
	44.0927	20.2668	16.5471	1.91584	-2.26646	Âµm			9.76169	7.68563	2.51927	14.6024	8.86196	Âµm
	39.4199	19.6397	20.7024	28.3504	5.37741	Âµm			7.80792	19.7186	5.38921	17.2733	-2.68912	Âµm
	35.3352	17.2025	0.481959	25.5816	1.10917	Âµm			-3.04249	29.7779	-1.01262	3.08337	-2.77037	Âµm
	43.1086	11.9651	2.06154	12.5033	-0.426657	Âµm			3.0278	29.88	-2.52563	-1.61959	3.04552	Âµm
	46.8323	13.9716	3.69858	8.44907	4.98858	Âµm			6.25708	17.3342	-1.95377	-0.442255	10.7001	Âµm
	44.0062	11.8386	-1.53684	18.7458	3.02176	Âµm			13.5978	17.7308	-3.93992	0.426556	16.3733	Âµm
	62.7737	11.4016	3.99819	24.4607	6.71998	Âµm			20.8999	21.6388	-0.183199	3.97436	13.7791	Âµm
	71.2528	10.7467	9.80766	5.73363	-1.42157	Âµm			9.25947	8.56973	-2.78801	-0.0696922	20.1235	Âµm
	65.6335	16.5502	45.3912	25.7572	-1.05504	Âµm			9.90333	2.93512	0.399919	2.46277	9.52993	Âµm
	70.4937	11.9776	48.3938	21.7796	17.7776	Âµm			6.92568	9.96329	-1.7565	0.346961	15.75	Âµm
	-2.57496	12.383	-1.12666	7.90632	17.3867	Âµm			-2.53586	16.407	-0.984646	1.89433	1.04657	Âµm
	-2.56286	6.84543	42.312	4.67485	29.7478	Âµm			-2.89978	1.91872	-3.2298	0.763872	2.99264	Âµm
	26.8999	13.6847	48.9672	2.49564	28.0093	Âµm			9.68238	7.52162	-3.92453	0.0695169	1.6772	Âµm
	36.2074	6.99198	15.1787	0.730955	9.16505	Âµm			3.44112	2.91231	-1.62103	-1.48383	10.4695	Âµm
	35.2863	4.80989	16.2079	2.01016	17.0054	Âµm			3.92426	5.42736	6.07043	-0.920298	-0.0919683	Âµm
	41.6941	9.92988	34.3068	0.479419	26.2305	Âµm			13.9041	14.483	2.38191	2.00614	-2.95329	Âµm
	43.8908	6.81031	38.1746	12.4222	20.9577	Âµm			8.84361	4.2619	1.20289	-0.0556022	-2.39325	Âµm
	46.1679	-0.392906	37.5539	4.03743	28.4748	Âµm			20.7819	11.2642	6.13699	10.4932	6.90933	Âµm
	46.2153	7.82044	26.1159	7.04347	11.9818	Âµm			15.7564	4.38858	4.51905	3.79814	0.195135	Âµm
	46.8218	8.11295	27.7047	7.6759	15.1564	Âµm			18.428	12.7271	4.98605	-3.42772	-4.31464	Âµm
	45.8937	8.67437	4.67012	8.0589	30.9961	Âµm			14.7719	9.4796	5.85228	7.42218	-0.617393	Âµm
	48.0573	6.91869	4.87846	3.13862	4.01019	Âµm			13.0969	4.15341	2.9696	14.0323	0.154291	Âµm
	49.1007	13.4744	49.7094	2.91375	2.21611	Âµm			20.2161	5.99602	-2.83078	2.6921	-3.44926	Âµm
	50.1055	17.4631	44.1635	6.92078	9.33456	Âµm			16.9255	17.7388	-3.74132	-2.3772	-3.18479	Âµm
	53.1991	23.6381	18.5088	0.997315	9.13485	Âµm			18.8468	17.1174	10.3384	5.65485	-1.87338	Âµm
	54.3284	17.3229	15.8325	6.1149	26.2895	Âµm			14.8225	4.05362	3.87671	3.14894	0.446848	Âµm
	57.9499	25.2901	43.2201	4.46248	7.16518	Âµm			2.93244	3.02886	15.4976	1.68221	-1.75395	Âµm
	17.6854	25.7483	44.0311	8.73148	21.9318	Âµm			11.2065	2.50424	36.0244	1.49536	-2.45799	Âµm
	2.45881	27.078	40.2981	21.7693	1.94116	Âµm			7.12484	6.1101	25.8184	1.54928	6.56302	Âµm
	5.78241	31.9337	40.8869	5.06241	6.3312	Âµm			-0.103116	20.8747	7.80593	6.05818	3.11144	Âµm
	-1.25156	41.9443	46.129	1.52755	19.2994	Âµm			0.588531	10.6425	19.4193	-1.72638	-2.19411	Âµm
	-0.932723	36.8115	43.9078	27.8225	3.98216	Âµm			2.77841	5.92185	11.0563	7.02441	1.39234	Âµm
	-2.23006	38.4769	49.1696	4.47023	5.54399	Âµm			5.1842	29.9914	14.8132	26.5252	-2.91972	Âµm
	-1.39774	41.5321	49.1621	25.0735	1.59994	Âµm			7.96417	3.23117	23.086	10.784	0.391726	Âµm
	-1.75478	17.6267	-2.79207	20.1876	5.75383	Âµm			5.59884	2.46403	19.2528	-4.96653	0.369898	Âµm
	-1.83739	14.93	-2.35866	26.8429	5.37375	Âµm			5.38571	3.02912	20.5534	-3.99965	2.47744	Âµm
	7.58688	8.04465	-2.64486	14.9607	0.937498	Âµm			9.8081	13.1381	10.4351	3.92424	1.97997	Âµm
	6.21555	8.4881	3.484	17.1239	-2.32848	Âµm			0.418856	19.8568	12.3164	9.41522	0.452708	Âµm
	8.95101	8.55358	3.72223	21.2503	2.36668	Âµm			4.97317	10.4241	12.3218	12.2566	2.18801	Âµm
	10.9413	3.60115	2.59184	2.7118	3.52782	Âµm			4.30225	4.76229	15.3032	3.54377	-0.906717	Âµm
	26.9208	12.26	14.7248	0.214093	14.9152	Âµm			5.25965	5.74539	0.591498	10.7304	1.24377	Âµm
	23.7355	4.88002	-2.25789	1.74315	26.3366	Âµm			7.92937	12.5905	15.2167	20.407	0.662249	Âµm
	18.3517	11.1338	-1.71367	11.7544	24.8164	Âµm			8.54159	10.052	29.4367	19.4167	-0.825531	Âµm
	36.0876	8.98434	0.87531	3.23671	30.7933	Âµm			5.57741	5.4185	3.28989	21.4045	23.851	Âµm
	31.3424	4.06589	2.49381	8.11411	-2.0486	Âµm			3.84299	7.19128	4.41316	6.17149	33.662	Âµm
	36.1803	23.168	3.08321	4.25562	1.53618	Âµm			8.45449	12.0512	8.71198	5.06516	26.7494	Âµm
	32.7792	12.4428	-2.54095	3.5729	13.8547	Âµm			3.77886	5.91832	10.0858	5.25658	15.9886	Âµm
	36.655	31.5108	3.18646	5.36552	11.2258	Âµm			5.47049	5.02261	2.65621	-0.535141	2.81055	Âµm
	41.1495	22.2078	4.20166	7.83571	9.80438	Âµm			7.68892	5.84106	5.58511	-0.475962	2.76306	Âµm
	47.6679	0.0229293	3.0828	6.8012	2.12496	Âµm			4.41642	4.28147	2.89247	0.49287	24.0483	Âµm
	44.1309	7.69358	3.22277	2.80788	5.1029	Âµm			5.88219	7.29941	7.22949	14.5169	-0.357139	Âµm
	52.9784	12.5883	-2.6097	8.34743	7.02748	Âµm			0.560817	10.7415	0.307608	8.90365	8.57666	Âµm
	55.1655	16.1006	-1.1146	4.08819	-1.11771	Âµm			2.39831	-0.968801	22.3001	1.84041	19.8318	Âµm
	54.1196	10.3625	9.13382	4.77216	-2.83971	Âµm			1.48406	10.4212	1.40865	14.6985	12.583	Âµm
	28.115	0.130695	2.83053	15.8917	0.74934	Âµm			10.3302	3.22675	17.4931	1.97875	43.315	Âµm
	53.875	5.39142	-2.59603	20.2531	1.09194	Âµm			4.05141	4.09898	19.4082	2.09987	11.3515	Âµm
	-1.69539	6.32623	5.67693	0.74272	13.8057	Âµm			5.40673	12.1283	19.0586	6.00202	14.7703	Âµm
	-2.61764	5.43545	-2.32604	18.4322	5.8999	Âµm			3.43794	15.7133	10.4994	14.5902	28.8845	Âµm
	18.9631	7.319	-2.83898	16.4498	-0.0681762	Âµm			4.87246	8.83507	8.15078	-1.43832	24.3245	Âµm
	12.1675	11.7057	-2.05939	2.03957	6.73858	Âµm			7.69584	2.89115	3.57209	4.48273	33.5802	Âµm
	11.9567	9.23456	-2.35644	27.108	8.69526	Âµm			7.15286	1.16884	5.07884	12.036	7.79971	Âµm
	11.7528	9.49908	17.5766	6.05912	8.14422	Âµm			12.9376	5.40629	34.865	-0.0938219	4.15448	Âµm
	16.8482	3.36102	28.4576	15.2941	7.4067	Âµm			6.98894	8.86796	8.70154	23.373	12.7412	Âµm
	19.4819	5.65783	2.16142	4.97096	12.2691	Âµm			3.66809	10.7096	-0.379387	8.70799	11.7988	Âµm
	19.87	1.36169	3.61143	2.57671	3.91351	Âµm			8.22035	3.57461	-2.73975	0.284361	2.62847	Âµm
	30.8839	6.01318	5.81249	13.5687	4.90187	Âµm			0.387467	10.2445	3.82769	8.27235	17.4671	Âµm
	28.2352	14.1042	-2.72636	12.9827	28.1968	Âµm			5.29022	2.88304	4.7312	1.45511	14.3042	Âµm
	32.3969	5.25434	-1.7353	4.08275	6.17343	Âµm			4.40747	14.5797	-2.21655	-0.913353	17.9229	Âµm
	43.0027	16.1463	-1.51311	17.4498	3.88297	Âµm			5.05956	9.41203	-1.98535	1.89859	23.6889	Âµm
	37.2649	3.60469	5.83275	4.15864	13.8101	Âµm			5.97558	9.26568	5.23379	-1.37829	2.65695	Âµm
	48.0596	29.3167	-2.59003	5.24232	-0.75325	Âµm			5.65839	7.16088	-0.183871	2.93465	30.7576	Âµm
	13.1013	0.31377	-2.77215	9.84064	13.7278	Âµm			3.6698	5.61089	2.08163	6.02387	16.1166	Âµm
	9.86884	14.0198	7.68301	3.11514	14.1796	Âµm			3.08524	10.0447	13.2756	8.79769	55.171	Âµm
	5.51431	21.4785	2.81532	8.61862	-1.80246	Âµm			1.82413	1.46928	40.5634	8.01821	33.9731	Âµm
	5.88982	34.3224	-0.695682	2.69688	13.4595	Âµm			2.16278	12.5914	7.41623	4.09528	21.3072	Âµm
	6.23878	11.872	6.66307	5.11894	6.32026	Âµm			0.644768	5.94251	5.54058	-0.182501	6.51021	Âµm
	0.365679	14.2648	-2.52608	8.20198	11.8242	Âµm			9.42972	17.2561	4.3541	-2.54028	10.4729	Âµm
	14.6602	24.9757	0.0363147	3.49621	10.8605	Âµm			8.85878	2.99648	3.2007	-3.36094	31.1895	Âµm
	-0.319388	15.4319	-1.31205	4.86354	11.8948	Âµm			12.64	0.877452	1.87651	-0.490131	40.3164	Âµm
	7.64876	19.2986	-0.492145	-0.623103	2.86193	Âµm			11.0036	4.70345	5.07251	1.34808	31.2131	Âµm
	17.5622	4.35769	-2.10227	4.00743	2.75433	Âµm			12.983	7.04488	1.49971	-0.231365	40.3381	Âµm
	6.91367	-1.8584	8.98947	0.978235	2.26984	Âµm			1.38936	0.856872	1.12719	6.1312	10.4831	Âµm
	16.0403	10.6171	27.8254	0.516615	2.40731	Âµm			3.82385	-1.07556	28.9208	2.83556	66.7216	Âµm
	23.3792	8.54828	33.8007	2.92313	-2.90577	Âµm			3.03472	6.97807	1.85738	0.96442	65.3498	Âµm
	15.4493	6.75138	1.8149	8.98818	8.96442	Âµm			4.738	0.848449	-0.177328	-2.22229	79.1234	Âµm
	29.8834	18.6219	43.3081	4.71115	-0.343973	Âµm			0.642445	3.61076	24.2255	-1.63627	44.8791	Âµm
	36.9341	8.73139	-1.12381	13.9355	2.55283	Âµm			2.82424	0.859228	6.23658	3.24431	75.1723	Âµm
	30.0542	5.42461	7.74788	13.1949	1.44438	Âµm			18.6538	11.0525	40.6698	-1.63503	3.27983	Âµm
	31.6525	5.12939	43.8433	14.7939	9.88912	Âµm			5.58995	0.0308243	-0.0847935	-3.915	1.03557	Âµm
	33.9123	10.9697	-1.91498	6.77628	0.512255	Âµm			7.23821	30.6599	1.91434	1.63873	6.18886	Âµm
	32.2812	9.00936	5.80625	7.20285	6.90497	Âµm			1.0713	4.43117	16.1631	1.2792	11.8963	Âµm
	42.2169	5.00675	8.60666	10.5659	13.33	Âµm			-0.656662	5.51313	2.19418	1.62562	1.81762	Âµm
	29.7658	9.3179	0.480137	4.29519	1.00963	Âµm			4.23598	4.32116	-1.26483	6.61976	8.47299	Âµm
	38.4836	-3.65902	7.78028	0.420387	9.29519	Âµm			21.8934	5.9966	11.6792	-2.23559	13.5019	Âµm
	51.5004	1.90407	-1.69263	2.53729	6.88926	Âµm			17.1835	-0.0510157	3.02591	3.85949	-2.824	Âµm
	49.0188	9.12458	0.271443	19.9956	0.951546	Âµm			1.40116	-3.46958	1.74728	3.4311	9.5419	Âµm
	1.02422	7.1826	-0.223553	20.849	9.15646	Âµm			9.09131	-1.46621	18.7003	3.41813	-0.0188954	Âµm
	14.147	6.58143	10.1566	3.60434	1.2086	Âµm			0.326876	10.798	15.8489	2.23868	14.5086	Âµm
	14.7157	6.73099	8.91448	3.61194	1.57073	Âµm			4.04295	1.43808	2.22288	0.498267	2.41394	Âµm
	11.578	12.6822	-1.80903	4.11443	2.36052	Âµm			5.67811	9.23873	0.206872	1.13364	4.0563	Âµm
	14.418	5.9198	11.8069	0.901474	5.19703	Âµm			0.157856	4.03144	6.19233	-0.67089	-0.424329	Âµm
	17.1492	3.92931	-2.44065	10.7285	5.93231	Âµm			1.8012	24.8568	6.7157	2.60349	13.5298	Âµm
	6.36575	3.55498	2.83225	-1.12663	4.16459	Âµm			-1.41361	21.7177	11.3063	6.46948	19.7723	Âµm
	24.9701	2.8385	7.81152	5.01884	3.59235	Âµm			0.361794	13.892	5.92657	9.4996	4.06944	Âµm
	7.73417	4.0357	1.70217	5.40593	-0.951397	Âµm			-3.33411	2.68006	0.437445	8.54982	4.77429	Âµm
	29.4882	7.2779	-0.909943	2.8652	-1.04582	Âµm			0.683623	12.013	-1.00053	2.42862	2.97713	Âµm
	13.9073	11.3152	1.53889	-0.319802	-2.00208	Âµm			5.32713	14.8117	7.12299	0.949007	5.02319	Âµm
	6.26159	4.82672	9.63936	-0.902065	-1.16394	Âµm			9.7338	6.25937	-4.80666	12.1675	13.5439	Âµm
	7.02261	6.542	1.85597	5.24311	0.495261	Âµm			2.97989	10.6911	0.301058	12.6236	10.427	Âµm
	8.62836	7.21789	9.05902	0.480591	4.21029	Âµm			2.74843	16.5265	-4.95374	5.96221	4.14514	Âµm
	3.46131	15.6151	12.7914	1.37872	7.12149	Âµm			2.79335	1.98434	15.9462	1.50779	4.07411	Âµm
	13.4969	5.06735	-0.727898	3.48078	3.48762	Âµm			-2.53515	22.2046	7.6551	0.809009	2.07733	Âµm
	1.88681	16.3563	6.98895	-1.40188	2.02257	Âµm			-2.16821	23.2188	0.465115	2.69701	0.159537	Âµm
	0.991717	20.192	5.78851	-1.91022	7.59085	Âµm			0.861384	25.1032	8.30469	-0.356738	5.73033	Âµm
	2.82995	3.24494	-1.24952	-0.432679	5.713	Âµm			4.566	12.8915	17.8166	0.378734	1.42186	Âµm
	17.4283	-2.17808	3.26029	2.05306	12.0949	Âµm			14.8139	10.3123	17.2746	2.281	13.8102	Âµm
	14.5697	1.09331	9.82738	2.04513	16.5228	Âµm			14.4367	7.57173	12.4265	0.501377	17.8885	Âµm
	1.72948	9.88452	-0.331832	-0.0761294	3.74116	Âµm			9.25316	8.67447	12.2509	3.68006	15.0065	Âµm
	36.8965	-1.95337	-0.806017	-1.38337	19.5585	Âµm			13.4697	5.16211	3.50761	0.81747	8.00609	Âµm
	5.8036	3.27296	4.16242	-0.620713	14.9129	Âµm			16.0824	5.03164	8.47867	3.00717	7.45893	Âµm
	16.4321	9.18393	-1.07025	6.52533	14.1707	Âµm			0.0828268	6.40559	2.70453	-2.72498	25.1811	Âµm
	3.16315	1.14188	-0.507384	5.27827	12.6697	Âµm			14.3471	10.8939	7.17063	6.77209	-1.81429	Âµm
	11.5874	4.84049	4.36396	4.75036	7.74616	Âµm			2.73638	9.52026	7.75411	0.658254	-1.6323	Âµm
	27.8482	7.43712	2.90957	3.38399	4.78789	Âµm			2.07272	14.1477	-1.46854	5.06154	-0.0330616	Âµm
	20.7127	2.51497	5.67468	5.9397	27.3773	Âµm			4.94613	17.6936	15.2901	0.278504	5.19562	Âµm
	29.8592	-3.82446	7.83739	4.80434	2.97332	Âµm			-2.33445	11.5943	5.99157	2.52834	5.66451	Âµm
	9.48228	-0.334756	4.83229	6.58329	9.06165	Âµm			-3.01586	14.9965	13.4573	8.99622	4.56847	Âµm
	36.8491	-2.22009	4.87711	5.26392	12.8293	Âµm			2.53922	18.7487	19.3228	7.14513	3.18516	Âµm
	27.2671	10.6503	6.31559	2.26611	32.0846	Âµm			-0.730187	24.6426	16.8625	0.716573	10.1157	Âµm
	24.5872	-3.11701	-1.07403	9.83121	-0.462608	Âµm			3.30096	21.4304	-5.31291	-2.38177	1.89741	Âµm
	22.7401	-3.43892	6.40401	12.6648	5.33043	Âµm			1.63265	14.6473	-0.0809558	-2.41083	-0.132555	Âµm
	11.7541	-2.82533	7.22424	3.70792	19.805	Âµm			13.7423	5.80477	0.54641	4.31479	9.44143	Âµm
	27.5224	-3.16973	6.12574	8.17626	2.49994	Âµm			4.87911	5.85049	5.27664	-1.12169	2.76163	Âµm
	18.777	2.42648	3.36586	7.69156	11.8664	Âµm			2.37131	8.17024	6.27642	4.83277	-1.50255	Âµm
	18.5442	8.50202	2.86128	10.1933	-2.29197	Âµm			3.6003	-1.86672	9.47641	1.9689	2.98906	Âµm
	-3.03096	1.81971	1.86775	-0.909179	6.04979	Âµm			2.62769	-1.46814	3.59018	6.82754	23.1602	Âµm
	5.49077	-3.84997	3.43389	2.74939	13.9716	Âµm			2.29635	6.7257	1.75184	4.00588	6.98166	Âµm
	-2.50018	-3.48737	-1.32087	5.76882	7.67238	Âµm			0.775544	5.23106	11.2333	5.90102	-1.4698	Âµm
	13.4852	-3.15325	3.63417	8.38615	5.75142	Âµm			1.30866	9.16043	21.1267	8.48846	8.58708	Âµm
	-2.01809	-2.68482	3.27851	-2.76467	4.56934	Âµm			3.96239	1.71586	9.92916	4.68928	-0.501605	Âµm
	11.8292	-1.97705	0.114308	3.3472	3.35706	Âµm			0.645593	7.65728	21.7401	2.74584	8.60896	Âµm
	8.79712	14.0289	-0.237167	-0.298222	-1.48229	Âµm			3.95482	14.0538	12.1487	7.07358	2.35059	Âµm
	24.9711	2.02711	6.68771	1.24045	-2.97857	Âµm			0.106777	4.19885	6.35922	0.404095	11.0174	Âµm
	22.7612	11.2401	3.61322	5.20596	-3.13644	Âµm			1.22136	8.41951	-1.40174	-3.93552	0.0375899	Âµm
	23.4961	9.86762	4.39057	4.8488	6.64563	Âµm			-2.87252	2.55006	3.09062	-3.11534	9.6289	Âµm
	28.9873	4.38262	7.27453	-1.75688	0.985639	Âµm			2.59283	13.9078	13.1592	-3.12687	4.35771	Âµm
	29.209	11.9923	-1.25619	-2.01417	4.38916	Âµm			3.6305	12.6119	14.4316	0.59952	4.01085	Âµm
	11.4808	4.88353	-2.31563	1.35581	7.0211	Âµm			6.355	13.6135	14.3655	1.10593	27.5737	Âµm
	-2.43714	2.17552	-0.897421	4.644	0.33719	Âµm			4.06563	13.5903	0.949846	0.776077	23.9838	Âµm
	-2.05989	2.1541	4.62489	-0.821904	8.53582	Âµm			-1.39716	11.5612	13.6163	5.08481	4.80033	Âµm
	-2.45238	5.63461	4.51117	0.130043	10.1384	Âµm			2.47262	15.0051	-1.70517	9.82384	0.964147	Âµm
	-3.13349	-2.65871	5.7673	-2.18655	1.83945	Âµm			-3.11412	13.0065	-0.374213	10.3766	2.40536	Âµm
	-2.82487	7.01482	4.44001	2.32091	4.71652	Âµm			2.31227	0.0410983	-0.0897893	13.0572	7.67142	Âµm
	28.0415	9.23048	6.09682	-1.03233	2.39355	Âµm			0.177706	5.46177	0.222999	4.08135	13.5668	Âµm
	45.061	-2.8409	7.90698	0.3034	1.70813	Âµm			1.38454	-0.202157	-2.09369	1.25144	6.56387	Âµm
	3.14046	7.04976	3.31778	0.558578	-0.641765	Âµm			1.42961	2.21886	-1.84962	0.299268	9.5231	Âµm
	-2.63958	0.825541	5.03856	-0.311592	0.325915	Âµm			3.88347	-0.973026	2.52415	0.643746	13.6038	Âµm
	-2.65448	9.48268	9.43057	6.32956	0.322143	Âµm			4.96779	3.56455	3.49038	9.97587	1.53661	Âµm
	-2.34367	44.6857	5.67807	7.5614	6.98209	Âµm			6.94051	7.35625	13.4374	1.57271	3.28021	Âµm
	-2.70965	45.3409	9.15864	1.75341	21.9645	Âµm			0.714565	11.3926	19.2584	4.39004	0.824466	Âµm
	-2.72032	45.8423	-1.43673	0.748199	10.8615	Âµm			-1.08152	1.15922	11.7041	-0.233998	1.90533	Âµm
	13.8709	33.2501	2.39697	3.4248	3.12764	Âµm			-1.64031	6.33088	4.58894	7.76118	4.58439	Âµm
	22.0758	38.4675	-2.88241	0.4895	3.48801	Âµm			-2.37891	3.62694	12.4328	-0.0675711	0.123578	Âµm
	0.11587	36.7476	-0.563559	2.67907	5.35195	Âµm			0.317409	4.45895	-0.6883	32.6143	8.19292	Âµm
	2.35228	47.0104	6.89439	-3.40129	7.26715	Âµm			1.36535	14.4808	7.74968	36.2147	11.9719	Âµm
	27.0037	8.82228	-2.55222	18.2257	4.08055	Âµm			-1.03245	10.8056	9.30196	29.0632	4.04415	Âµm
	18.9132	27.2583	8.40068	-2.07313	15.1516	Âµm			5.70552	13.663	7.45884	30.419	13.2787	Âµm
	36.19	16.8845	10.9913	4.31418	2.23866	Âµm			13.782	3.24442	6.38037	35.698	6.80258	Âµm
	37.8204	11.9132	-2.85378	4.82349	2.45376	Âµm			0.256652	13.5264	1.88809	38.4215	15.0013	Âµm
	45.7358	16.1083	6.48288	10.3152	5.19162	Âµm			-1.78238	8.09249	2.48325	23.4962	6.56626	Âµm
	31.3097	19.9646	0.952668	2.96171	2.11561	Âµm			1.4141	5.79496	9.18952	31.1602	-2.30622	Âµm
	47.2863	24.4404	2.42628	-2.79061	0.405491	Âµm			9.57828	9.89305	5.35167	32.0674	0.611046	Âµm
	35.205	21.8509	7.88085	4.64741	0.572177	Âµm			8.97957	8.33076	8.21595	28.7465	-0.20858	Âµm
	28.1649	19.5956	5.01693	-0.00709382	2.79558	Âµm			6.97386	8.06154	0.80898	30.5083	6.74897	Âµm
	-2.92315	19.3182	0.818148	0.533634	1.21559	Âµm			4.7337	10.7105	11.3418	1.79553	2.14474	Âµm
	-2.06398	21.0162	15.5252	2.85286	3.86439	Âµm			-2.35919	11.8113	7.89297	30.8686	0.86352	Âµm
	19.5007	45.4931	7.83117	3.19153	2.17682	Âµm			-2.05011	4.53704	13.6717	2.64834	8.34785	Âµm
	37.8521	39.5571	3.91061	4.83521	-0.517012	Âµm			1.07836	15.2892	5.53696	9.48292	9.14985	Âµm
	11.3639	26.6685	-1.382	4.33385	1.74835	Âµm			1.71671	3.8668	0.868949	17.0581	2.27394	Âµm
	45.4865	15.6042	1.3304	0.850771	1.263	Âµm			-2.00718	2.25936	7.52367	20.16	3.83102	Âµm
	32.499	9.96135	2.19484	2.70777	1.29837	Âµm			5.97597	6.63699	2.22547	16.9254	3.29183	Âµm
	16.84	12.748	-1.93744	4.28421	3.58892	Âµm			-1.63187	19.0191	3.28655	0.36401	8.40041	Âµm
	2.82742	5.63772	6.74578	6.39817	1.66649	Âµm			-2.74231	10.0544	6.21957	4.51755	11.6525	Âµm
	7.13289	2.2493	-2.16481	3.56896	1.93591	Âµm			0.958687	11.5625	-1.98295	27.7854	2.911	Âµm
	24.4869	6.19763	10.0448	3.40027	2.55863	Âµm			-0.949687	7.51762	-3.0066	0.614178	4.09675	Âµm
	-0.366379	9.49614	10.5412	3.93307	-1.46864	Âµm			-0.122942	5.79241	-0.794626	26.4926	4.38335	Âµm
	58.2851	6.70843	4.33328	1.93177	0.273709	Âµm			-1.7329	5.04897	0.374411	25.0642	8.7677	Âµm
	56.8267	13.2505	0.0347017	-2.36949	-0.16385	Âµm			-0.630274	-1.34594	-0.155244	21.4086	-1.24139	Âµm
	55.1829	7.2025	4.77381	1.91463	-0.14209	Âµm			7.29027	9.37829	6.87031	8.8883	3.78304	Âµm
	60.865	8.62278	3.89165	1.61438	6.01708	Âµm			1.29062	2.96962	6.106	38.4064	2.28785	Âµm
	54.5556	7.28179	6.16735	0.220165	0.466891	Âµm			7.83621	6.40123	-1.1143	37.1985	9.98481	Âµm
	70.8208	14.5806	3.59461	1.43521	0.407578	Âµm			-0.992219	2.81183	4.26689	5.82442	0.845608	Âµm
	74.5571	5.80906	3.08195	0.519168	5.63016	Âµm			5.28293	4.38806	-0.716713	9.82807	4.45996	Âµm
	60.9151	13.334	3.28018	0.327537	9.40272	Âµm			2.18288	14.187	2.18943	24.0932	2.94277	Âµm
	61.0299	13.8466	5.79133	0.714925	5.0145	Âµm			6.18369	7.06739	5.83191	38.4154	7.48171	Âµm
	64.5542	9.90741	9.11342	3.98365	2.39814	Âµm			3.96687	6.93785	13.1535	22.4072	14.5355	Âµm
	64.2252	20.8097	-2.74955	6.21434	12.1918	Âµm			0.319744	3.02016	12.7392	23.6464	9.2048	Âµm
	66.9732	7.56964	-2.30847	5.85657	4.00064	Âµm			1.24141	14.4165	3.90244	20.6765	17.7937	Âµm
	71.2539	2.86745	-1.64926	-1.38528	5.16873	Âµm			-1.63532	12.7279	6.08499	26.8871	4.97413	Âµm
	71.9429	-3.63771	-1.42519	-0.125374	5.78586	Âµm			20.1354	13.7825	3.67346	4.03215	-4.33221	Âµm
	33.3549	-3.64463	-2.10242	2.97888	3.1025	Âµm			-1.01278	4.35733	-2.69716	16.1766	4.9045	Âµm
	25.8153	-2.65773	2.45654	0.110209	6.41755	Âµm			21.0333	3.26382	-1.97768	12.2376	0.319417	Âµm
	41.8251	11.9114	-0.945975	-3.94957	9.37535	Âµm			7.42663	15.8777	5.62922	9.10021	0.31729	Âµm
	32.0956	-1.71198	-2.5448	-3.95585	3.63974	Âµm			11.444	20.7158	9.50081	-0.670561	-0.0692382	Âµm
	70.3798	9.5963	2.8055	-3.98562	-0.495837	Âµm			7.71802	11.0503	5.39346	13.8774	4.328	Âµm
	24.924	12.2813	-2.05978	-3.28651	1.19028	Âµm			8.24638	9.87856	0.714859	13.0854	7.17825	Âµm
	54.5024	11.3603	1.58806	-1.35567	8.47037	Âµm			16.6875	12.5372	4.66831	27.7294	3.53052	Âµm
	43.9209	-2.63868	0.0952572	-3.01645	13.6914	Âµm			20.9693	5.91872	2.69184	24.0229	1.17365	Âµm
	39.3878	11.2633	10.1992	1.11795	2.46873	Âµm			9.03066	9.26664	9.68887	33.0252	0.292046	Âµm
	48.7738	3.97627	28.2046	1.53159	5.22324	Âµm			8.47449	0.77724	1.71413	33.3542	8.84419	Âµm
	24.7358	8.97064	-1.31592	-0.40207	7.35341	Âµm			18.4782	3.24296	3.31836	3.77593	12.9066	Âµm
	55.7372	4.43234	19.8939	-3.17636	2.60623	Âµm			-2.08361	11.3144	4.47792	-0.534717	9.67644	Âµm
	46.8907	12.4248	-1.35342	0.293978	8.88766	Âµm			5.4521	9.80799	9.91597	7.07078	11.2246	Âµm
	53.4318	31.8822	26.3977	-2.9706	6.494	Âµm			10.8017	11.0996	2.11108	0.69499	10.2727	Âµm
	22.7623	2.36932	-1.72156	-1.44545	2.37072	Âµm			9.79459	8.3028	2.74652	3.05582	3.20081	Âµm
	9.87574	31.162	-1.31063	0.897361	16.598	Âµm			14.1261	4.91951	26.0162	2.56233	5.18481	Âµm
	37.4909	24.77	19.3325	-0.915487	1.63532	Âµm			12.5908	3.45575	27.9158	1.53649	3.58337	Âµm
	31.6258	4.20272	15.6335	-2.66453	2.93737	Âµm			20.2325	9.48668	1.51244	-1.48882	-1.47827	Âµm
	8.9629	36.762	3.12024	-3.5545	8.04571	Âµm			20.7399	2.23537	8.21512	12.9077	-4.68524	Âµm
	-3.19041	38.2169	8.68412	5.06824	18.7652	Âµm			18.5305	12.331	2.21283	7.44779	-3.08446	Âµm
	-1.08293	33.3471	3.64729	-2.16148	18.0265	Âµm			12.4396	4.39727	15.8077	6.51412	-4.08876	Âµm
	16.0603	24.266	-0.0981779	-2.32641	7.34881	Âµm			11.4385	7.11447	11.9955	24.9368	3.64682	Âµm
	11.9755	19.9935	1.42205	-2.90159	0.360707	Âµm			-3.40417	6.43218	15.07	26.2921	0.254908	Âµm
	52.0863	3.9799	-1.13385	-3.00602	10.3007	Âµm			17.791	4.16649	8.94348	27.9292	3.52742	Âµm
	10.8703	18.5526	-1.79952	-2.40181	6.27583	Âµm			21.6297	8.3011	4.07941	27.7727	0.256942	Âµm
	67.7772	15.5156	-1.20106	0.632976	10.6192	Âµm			-2.7699	1.091	17.5515	20.2232	5.30482	Âµm
	33.8066	35.6509	2.82464	-0.413027	-0.955478	Âµm			20.5639	4.73628	18.3489	6.48621	1.39424	Âµm
	14.8662	17.464	5.11039	-1.57437	1.81129	Âµm			-1.82834	6.69028	18.3097	0.732968	-2.56481	Âµm
	37.5373	15.5218	3.69563	5.32246	3.53649	Âµm			10.3775	10.4654	19.0281	0.665704	0.399821	Âµm
	55.7056	7.16832	1.52884	3.91939	6.77034	Âµm			5.98117	8.44481	11.3199	3.06921	1.13824	Âµm
	25.4403	0.404927	3.28135	-2.96487	6.98873	Âµm			10.7268	11.1962	3.97398	-0.41348	5.04697	Âµm
	20.0221	6.90829	4.74434	-2.55101	-1.00721	Âµm			2.60543	10.1704	1.59188	10.2905	2.85191	Âµm
	49.8136	6.56482	2.55656	0.608721	3.09393	Âµm			12.8215	4.9834	0.482839	12.8406	-3.72937	Âµm
	46.5868	8.76105	0.141637	-0.973275	1.98125	Âµm			-4.20914	6.00342	1.15168	12.558	2.92769	Âµm
	39.5577	8.78616	12.448	3.19384	1.85228	Âµm			19.2402	10.0503	16.2445	19.7537	1.12536	Âµm
	36.3204	4.95825	17.5305	1.7149	1.23116	Âµm			21.7435	0.719392	12.0071	27.0073	2.81228	Âµm
	13.2692	12.3034	2.43413	0.648074	10.3059	Âµm			1.979	-0.571974	14.0146	13.945	2.91701	Âµm
	30.9717	5.6753	3.20031	-0.96378	1.11451	Âµm			14.4856	16.6246	15.0539	27.946	-3.7301	Âµm
	21.8806	10.478	0.719194	5.82806	11.8056	Âµm			13.1885	13.5717	8.41424	8.563	-1.31051	Âµm
	-0.467762	5.24095	-0.215202	1.57809	4.8254	Âµm			5.54178	3.73317	3.10124	-3.50428	2.72517	Âµm
	7.1511	-2.56767	-1.90019	0.69704	11.8628	Âµm			16.3111	5.51692	22.2633	-2.34007	4.12048	Âµm
	37.5389	-0.648622	6.07486	0.0186701	10.3248	Âµm			6.32733	19.0883	-2.65338	-0.900157	1.40086	Âµm
	50.9572	-3.54553	5.53837	-2.1022	10.7653	Âµm			8.34505	15.2415	13.9973	0.790748	9.27326	Âµm
	4.75815	1.1185	3.81415	-1.56894	6.53956	Âµm			1.9625	13.5222	2.18466	3.08169	5.478	Âµm
	3.07616	3.94341	-2.14445	0.0362311	1.53654	Âµm			7.2563	12.3865	14.8432	-1.80852	-2.58643	Âµm
	61.3775	7.78268	1.32767	-0.796017	8.55575	Âµm			-2.32117	10.8686	7.82814	4.90381	0.0254977	Âµm
	35.4482	8.33021	-2.60409	2.39685	1.18311	Âµm			2.24417	3.47217	-2.9581	-1.28782	4.03571	Âµm
	15.9785	3.97295	-1.37921	8.82234	2.6978	Âµm			5.25261	-1.67278	21.5155	6.84824	2.59299	Âµm
	9.62099	2.25966	31.4987	0.325612	14.5702	Âµm			0.270521	1.67923	3.11817	2.63107	1.69492	Âµm
	26.716	-3.39485	-2.57865	-2.60605	4.08389	Âµm			7.19391	15.9062	10.6208	-0.877472	-1.12216	Âµm
	18.9584	-3.26021	26.1227	3.6803	13.5618	Âµm			6.85658	5.69992	5.79496	4.1195	0.906566	Âµm
	7.82406	3.76082	23.1898	-2.50097	-2.0414	Âµm			4.60116	9.1451	16.4347	15.9693	-1.4154	Âµm
	2.69759	26.8155	7.92376	-1.03082	10.2789	Âµm			10.2252	4.21011	10.5807	10.2069	1.20727	Âµm
	7.1355	16.562	24.4269	-3.92613	1.1369	Âµm			13.1711	-4.66714	18.2079	4.0033	1.86516	Âµm
	3.86969	6.4103	19.8896	-2.50224	-0.0801094	Âµm			1.57685	-1.20087	20.692	3.55819	4.82311	Âµm
	4.66966	24.0147	13.3554	3.63532	14.8434	Âµm			21.1638	4.32816	10.7459	-2.16614	5.9297	Âµm
	0.488954	2.85509	-1.30983	0.859943	8.29056	Âµm			21.2771	1.59466	2.0825	0.117496	-1.66841	Âµm
	0.567383	23.7207	-2.44323	4.13615	12.5734	Âµm			7.13508	-0.18933	-0.357684	-0.0359294	-2.19744	Âµm
	-2.70401	11.8032	-1.82784	2.18366	-0.305954	Âµm			13.5704	3.67352	3.96988	-2.17563	-4.23794	Âµm
	-3.12555	38.3738	15.5219	5.92534	7.05298	Âµm			12.1044	9.68867	1.6313	1.08775	3.32823	Âµm
	4.01789	33.507	1.15144	0.231233	-0.885174	Âµm			8.56283	11.5291	11.6957	5.32457	2.79435	Âµm
	-0.585504	11.8187	21.5758	-0.778328	6.09918	Âµm			0.390108	16.1076	9.80507	-2.1478	6.46377	Âµm
	8.79321	19.4215	20.0415	-2.97226	3.04941	Âµm			1.06756	23.0308	11.8093	-3.23662	8.48843	Âµm
	6.28236	20.1822	10.4867	-3.70925	3.92745	Âµm			1.22971	19.4684	10.0924	7.63847	-2.92869	Âµm
	11.8199	25.2424	22.6861	-2.55618	9.2887	Âµm			0.494961	12.2238	-0.53279	-3.22673	-4.97892	Âµm
	14.2687	12.6295	13.809	0.555717	5.3606	Âµm			5.64125	13.6113	0.974566	-2.83144	-3.02402	Âµm
	6.9437	8.3154	9.68837	4.68488	16.6477	Âµm			3.61984	-0.139614	21.7332	9.88663	9.64563	Âµm
	18.8822	25.8	12.2982	-1.11141	-0.529855	Âµm			9.25743	6.66667	8.65994	-1.3757	0.796181	Âµm
	-3.14287	2.72565	9.24672	1.6533	14.252	Âµm			3.67147	8.32345	-1.22582	-0.829457	0.285089	Âµm
	7.08562	2.37762	5.9222	0.921503	8.05773	Âµm			8.64747	7.8417	3.89699	-3.12872	0.142082	Âµm
	5.40763	17.8054	5.45701	2.56466	20.4768	Âµm			6.56499	11.9139	1.39684	-3.38924	6.05243	Âµm
	2.42903	26.9923	-2.14745	2.97395	20.911	Âµm			4.96232	4.97382	-2.34187	-3.69811	3.07698	Âµm
	1.76531	-2.27851	2.01868	10.7767	20.2475	Âµm			1.14894	9.20744	8.16792	-0.382527	-1.05247	Âµm
	2.03505	-0.0166757	-0.607213	-1.64742	22.2026	Âµm			5.53592	3.89096	10.8656	0.747599	-2.38454	Âµm
	5.00532	-2.66558	1.12695	-3.77438	25.0661	Âµm			9.6946	3.36365	4.28544	0.752174	1.29772	Âµm
	5.1761	-2.01196	-2.01711	-3.55666	3.19315	Âµm			-3.08362	6.37236	-0.336025	-0.5927	-1.49736	Âµm
	17.2279	0.274188	19.2042	-3.93936	6.60591	Âµm			15.988	-1.68136	-1.09954	1.5432	2.61993	Âµm
	12.5657	2.46984	14.2652	-1.95661	9.28556	Âµm			16.0242	2.25479	2.31521	3.1778	3.15546	Âµm
	-0.12191	5.97772	15.0236	-3.69897	4.37741	Âµm			8.67441	12.1546	0.00859851	3.69549	9.70261	Âµm
	15.9896	1.08499	18.2554	-2.47647	1.98995	Âµm			13.778	7.50145	0.438925	4.18468	6.79833	Âµm
	18.3541	3.66495	6.91418	-2.40917	-0.0186766	Âµm			4.52895	1.20343	-1.7884	5.88901	14.5651	Âµm
	8.00613	-2.4199	4.86513	5.28099	-0.710983	Âµm			13.3113	8.76725	17.8978	3.08167	17.099	Âµm
	4.78816	-1.91695	6.60545	1.97017	0.0420719	Âµm			15.939	8.00476	3.78476	0.724731	-1.96205	Âµm
	-0.187995	8.34904	22.2374	3.99852	5.49051	Âµm			15.3407	7.54389	2.88833	8.98192	2.78317	Âµm
	6.13465	-2.69007	21.7106	7.96599	16.2923	Âµm			3.50779	5.60929	0.732392	3.94732	2.86073	Âµm
	0.317012	8.81512	11.0948	8.03632	6.62106	Âµm			-1.39553	9.04331	4.81527	0.341556	5.79593	Âµm
	-2.97413	-0.287506	16.9924	3.16106	9.25339	Âµm			1.68361	2.35515	-0.940831	4.9539	9.972	Âµm
	-0.625254	-1.6161	15.0348	4.24829	25.6121	Âµm			-2.09493	4.37856	7.84985	-1.11326	14.2706	Âµm
	0.181658	-1.56168	21.4267	-0.287892	6.03478	Âµm			9.48843	9.37293	12.1664	1.90038	10.2699	Âµm
	0.147001	8.52794	24.6469	0.667559	4.65874	Âµm			11.9869	12.5359	10.8488	-0.403349	12.0902	Âµm
	3.77527	-1.61707	49.9071	4.16819	5.18496	Âµm			14.4446	9.8891	4.05803	1.3916	11.2421	Âµm
	2.74093	3.31087	15.5088	-3.87399	1.61524	Âµm			5.97632	-0.649529	5.74347	9.45936	6.72282	Âµm
	3.20156	7.51671	31.6069	6.90848	0.138381	Âµm			-1.14764	9.20511	8.93336	-1.07137	-3.02334	Âµm
	1.51731	6.56565	22.4372	-2.2088	4.99724	Âµm			-2.88386	-2.18121	2.05769	-1.41664	0.891981	Âµm
	10.246	6.90472	15.8841	-2.7342	3.08078	Âµm			5.53325	4.37666	1.08436	-0.743161	-1.96623	Âµm
	11.8057	0.252691	9.49266	3.70141	13.1445	Âµm			4.48698	1.45224	6.33183	4.05295	7.70673	Âµm
	12.771	1.95345	3.83443	2.37038	9.09362	Âµm			-1.59372	0.422501	9.34193	1.3564	6.9009	Âµm
	-2.5152	0.414493	4.48621	8.96945	6.02681	Âµm			1.28599	1.17619	3.25087	3.24745	11.9882	Âµm
	-3.10588	5.00276	1.57847	-0.959531	2.68988	Âµm			5.61984	15.2826	4.70326	-2.33988	3.1786	Âµm
	18.9581	-3.42248	12.943	-0.123287	2.217	Âµm			2.79409	3.97407	5.03233	2.53054	1.6333	Âµm
	8.36619	6.36652	33.7343	4.75954	4.13146	Âµm			-1.81943	6.29245	4.43862	-0.795255	4.70344	Âµm
	-3.17472	6.36938	47.911	7.14553	8.32037	Âµm			1.66543	1.13709	6.76995	-1.17544	21.882	Âµm
	12.5038	0.594398	30.1025	5.66496	11.3236	Âµm			-2.87776	3.14563	44.5856	-2.2485	20.9986	Âµm
	0.0540766	5.97433	37.8922	3.69261	7.41683	Âµm			0.410413	2.92221	39.1444	-3.19152	7.99614	Âµm
	-2.52946	0.976133	49.7885	1.43987	1.79483	Âµm			-2.07471	6.95158	45.3091	6.02724	7.246	Âµm
	-2.41179	0.85483	29.1844	3.08017	-0.946024	Âµm			4.10086	1.74825	46.5348	0.414972	10.0169	Âµm
	-2.91333	2.02978	29.0996	6.52987	6.5817	Âµm			18.488	1.95842	44.7924	-5.05309	11.9158	Âµm
	-3.16617	3.44152	17.6929	10.1387	11.3433	Âµm			7.48013	3.4557	9.89079	-4.12669	10.0456	Âµm
	23.4844	2.93521	22.1466	23.3126	6.68385	Âµm			5.09393	-3.08892	39.4382	-2.55182	11.088	Âµm
	21.916	2.0815	-2.42841	21.0123	16.0523	Âµm			7.52326	6.35879	6.94591	-3.54594	23.2285	Âµm
	19.8009	-1.04416	2.21958	9.97035	14.151	Âµm			0.832808	2.90695	19.7335	-0.499942	14.63	Âµm
	3.89113	-1.0424	-2.83917	11.9766	6.14951	Âµm			2.36332	-0.758904	24.3777	1.8911	2.77691	Âµm
	20.3712	-2.25071	-0.0963799	2.74307	1.73741	Âµm			6.97836	3.36095	44.0384	-2.93039	-0.781271	Âµm
	2.01402	-2.13523	3.13275	3.47989	4.53249	Âµm			1.95113	2.09273	39.0357	-1.28344	-0.828743	Âµm
	3.4581	11.1297	0.720877	4.32762	0.70863	Âµm			4.93763	-1.3589	47.9411	3.31139	-0.324489	Âµm
	9.13326	4.44647	5.89537	4.36711	1.87165	Âµm			2.44943	2.37302	6.27587	10.0821	4.80876	Âµm
	3.03033	1.45466	49.3184	4.8296	6.53231	Âµm			-1.46016	0.771909	-0.814132	3.69811	0.546285	Âµm
	13.8128	1.94512	0.218819	1.76113	2.23086	Âµm			5.69885	11.9688	-4.2354	-0.17206	0.0494794	Âµm
	1.75714	1.64016	11.0124	6.22247	6.40616	Âµm			6.47462	2.82131	7.82623	-1.32676	5.52775	Âµm
	6.65253	1.51099	27.2567	2.43837	1.27073	Âµm			1.08508	-1.85057	-2.49156	12.5197	4.12639	Âµm
	8.68926	7.30975	3.58024	7.58556	4.97274	Âµm			3.32226	-0.0303384	-1.85365	4.621	3.3052	Âµm
	5.7467	4.23147	31.0453	-0.863249	5.38962	Âµm			2.93022	-0.293001	-1.98885	0.116652	15.6576	Âµm
	2.7093	0.00678729	14.3001	3.76442	5.55796	Âµm			7.45234	-4.07651	1.81807	8.76047	8.50637	Âµm
	-2.24586	-0.906566	-0.156399	0.913954	3.89651	Âµm			-2.47995	3.10379	8.82672	-2.08488	-1.1548	Âµm
	-0.460649	-2.09389	-2.18591	4.19525	7.55954	Âµm			1.84011	2.45798	2.15934	5.9033	-0.549747	Âµm
	9.63589	6.79427	1.11689	2.9547	7.14445	Âµm			6.58398	7.69026	0.46973	11.5439	15.783	Âµm
	18.3045	-0.344574	21.6216	1.86711	5.12959	Âµm			0.385214	5.17606	6.96557	13.2429	4.9057	Âµm
	-2.54338	6.24984	-1.3593	2.1778	2.52959	Âµm			4.06454	1.78098	2.32659	16.938	1.36651	Âµm
	6.40216	-2.09056	15.5333	8.20116	5.23849	Âµm			2.59368	2.64324	-3.68451	8.23831	4.06523	Âµm
	23.3175	2.91318	15.8109	14.0372	14.3103	Âµm			1.91074	5.08498	2.87506	34.2384	-0.212985	Âµm
	2.21804	1.36728	-3.32643	17.7024	22.3421	Âµm			2.06847	1.68395	5.48454	30.5665	0.707582	Âµm
	3.16453	11.6336	12.306	-1.92023	4.17701	Âµm			2.93506	4.88115	10.3217	-0.405266	1.31776	Âµm
	14.3426	11.0037	0.244506	20.7419	2.31223	Âµm			-4.17927	-1.73496	19.2476	7.27917	-1.41448	Âµm
	9.64565	6.5953	-1.7575	2.06286	-0.107377	Âµm			-3.64133	1.32336	28.7136	2.34779	5.12346	Âµm
	2.58336	5.26337	-2.23522	1.59542	1.72572	Âµm			-1.25628	1.69474	23.993	14.9505	-0.471582	Âµm
	3.40476	-1.01881	13.8002	4.95104	10.5229	Âµm			16.1262	1.03133	1.43239	10.3668	0.473307	Âµm
	0.598741	1.18363	24.6166	2.36946	0.707898	Âµm			9.21053	5.0967	-1.21561	1.48562	1.54658	Âµm
	-0.177943	1.04169	2.32261	2.95273	2.25972	Âµm			18.0131	0.528482	2.39368	-2.95145	7.23869	Âµm
	0.574754	8.13828	44.1822	1.64888	-0.48153	Âµm			2.32537	5.62333	2.80492	-0.430619	11.6788	Âµm
	2.63858	-2.65456	1.26125	24.0833	-0.617801	Âµm			-1.5083	1.38506	7.08461	0.118246	-0.0413789	Âµm
	-0.568428	-1.92944	46.3803	1.31942	4.22363	Âµm			-3.25152	0.233583	3.33049	1.11093	6.69977	Âµm
	0.359146	-2.70949	2.39986	-0.0607888	-0.800985	Âµm			-0.348198	-2.32085	2.23105	3.15069	1.49311	Âµm
	6.6634	-2.77478	38.5975	18.1883	0.352437	Âµm			3.32506	-1.50275	15.3652	1.46897	-2.41882	Âµm
	-3.03907	-0.101342	8.61973	2.76387	-0.425982	Âµm			10.6765	4.1012	24.1527	1.35009	-0.397967	Âµm
	13.496	5.05582	0.663141	1.93146	5.08095	Âµm			0.563964	2.64387	6.91818	3.86698	12.8471	Âµm
	11.9501	0.21384	13.155	15.2756	4.3787	Âµm			1.55675	4.54175	-0.804192	10.6113	0.698262	Âµm
	16.3153	-0.794119	4.61291	4.50232	4.04332	Âµm			4.46278	4.67145	3.16521	9.93422	2.40179	Âµm
	18.3298	1.69495	10.481	8.21387	8.55866	Âµm			2.27568	3.17671	0.924108	32.6641	11.7052	Âµm
	7.74397	3.17162	5.83394	10.2522	-0.0933552	Âµm			0.644427	21.1117	-2.34304	26.8891	5.2913	Âµm
	3.95797	3.13864	17.8966	2.0476	1.08619	Âµm			-2.19011	-4.56909	1.77879	1.4711	4.00772	Âµm
	2.33219	3.08451	5.96652	2.44034	13.9094	Âµm			3.26694	26.864	24.2834	30.8555	16.902	Âµm
	9.62849	-0.940198	1.21859	0.469971	11.9037	Âµm			1.66297	14.659	-0.665431	8.19459	0.119987	Âµm
	-0.311031	4.69078	32.8821	6.77467	2.25732	Âµm			2.01484	-3.35092	2.13585	11.5407	1.69406	Âµm
	7.42437	8.92363	45.0884	-1.28464	4.10476	Âµm			8.56628	1.92523	8.23437	-1.25144	13.8761	Âµm
	0.245094	-2.28969	13.6043	4.64406	2.06899	Âµm			-2.05611	0.122683	20.494	17.9678	-1.04321	Âµm
	7.14458	2.7472	19.7774	-1.38761	5.4045	Âµm			7.08149	1.71713	-0.69379	8.68871	17.0005	Âµm
	40.995	-1.19376	16.5819	2.91654	9.12739	Âµm			6.92263	10.183	-3.21139	2.02855	19.6747	Âµm
	28.7179	11.7173	4.43074	12.3088	9.22482	Âµm			6.96899	23.8849	-1.68658	1.08746	0.97137	Âµm
	23.0139	1.9025	2.79712	6.49875	-1.58549	Âµm			-2.72613	2.49435	0.786898	0.13843	9.24943	Âµm
	9.35742	-2.13191	-2.54853	28.4836	4.408	Âµm			9.272	5.49004	4.79766	-2.73124	10.1171	Âµm
	10.7823	2.32658	-2.46661	11.6032	0.58692	Âµm			9.84287	10.16	6.5667	-1.22376	1.52219	Âµm
	9.39209	2.94819	1.47138	23.9799	3.20561	Âµm			6.0676	9.13378	-1.24998	4.09646	-1.84577	Âµm
	22.5159	3.7211	1.26693	21.8765	-0.760861	Âµm			6.39899	9.76003	16.5131	2.58241	8.28932	Âµm
	10.2664	6.47026	0.421938	5.8593	4.09758	Âµm			4.05076	11.3921	-0.638829	1.35582	11.4313	Âµm
	7.63418	5.10801	4.84386	12.4422	5.25833	Âµm			6.76782	1.72239	15.981	-0.378146	3.98367	Âµm
	4.90173	-0.540742	-1.59998	7.48328	4.14544	Âµm			2.6574	-0.939304	3.68219	3.52007	16.1814	Âµm
	45.1055	5.76516	-1.81633	6.92567	4.46259	Âµm			9.24604	9.18255	0.960579	1.54038	5.90765	Âµm
	39.8513	-1.47528	-2.53538	14.3585	2.27285	Âµm			5.19695	2.64738	-1.65932	1.36444	1.88826	Âµm
	33.7481	4.43504	-1.58295	5.01124	3.22671	Âµm			0.983814	3.62571	0.610602	5.80194	0.908777	Âµm
	20.2131	4.68761	-0.461222	6.75766	4.05651	Âµm			5.93426	0.227852	8.10688	3.219	14.2813	Âµm
	18.3041	-0.256159	-2.03487	15.5519	12.1732	Âµm			9.03521	2.56191	10.4894	3.06383	11.6859	Âµm
	21.3229	1.63179	0.599458	13.0816	1.3718	Âµm			2.1294	5.172	4.31415	27.05	17.7481	Âµm
	27.3938	4.41733	0.585265	20.5915	12.0979	Âµm			3.71402	-1.11637	5.26084	6.80366	0.612284	Âµm
	26.1089	1.36183	-2.90121	11.0255	15.4216	Âµm			4.29251	13.4177	15.176	9.7554	10.9417	Âµm
	34.7071	5.86307	6.25769	5.21503	10.9827	Âµm			9.01215	17.3214	-1.48149	7.01089	16.5162	Âµm
	16.2765	-0.0462811	-2.08817	1.8375	7.4813	Âµm			8.23083	3.14193	10.2052	-2.60752	8.10412	Âµm
	18.5374	-2.21143	8.87283	6.57896	0.871637	Âµm			0.796634	-1.62225	0.969026	27.479	1.9294	Âµm
	16.3655	5.42645	4.91568	15.3906	2.68185	Âµm			14.7854	3.44949	10.4396	33.1228	7.58638	Âµm
	31.7519	6.86277	1.20637	4.72861	-0.622028	Âµm			-1.08689	3.19054	4.31145	33.9072	11.0491	Âµm
	37.7704	2.3216	-1.76113	10.1344	4.4557	Âµm			12.3997	6.83751	9.07944	16.3133	8.02623	Âµm
	53.9555	-2.84516	-2.7383	23.2423	10.6184	Âµm			5.69508	0.0443624	4.15139	8.98051	9.132	Âµm
	34.7662	0.363002	-2.83046	14.2267	12.4062	Âµm			4.27797	-0.900677	-1.37757	18.9859	-1.01886	Âµm
	35.2995	11.9946	-3.17306	23.0028	-3.12173	Âµm			5.97524	3.13834	2.53683	1.39593	7.14007	Âµm
	37.6944	-0.894027	-3.10564	26.0079	4.87848	Âµm			6.72587	9.20295	-0.387501	16.9422	5.50886	Âµm
	56.7986	3.66343	-1.19498	4.4912	9.98936	Âµm			3.91451	5.26597	11.7574	7.17074	-4.80897	Âµm
	18.3592	1.21254	-2.73472	9.208	7.694	Âµm			-2.28504	11.068	8.74632	15.3417	-4.05516	Âµm
	41.6847	2.50392	-0.648498	17.561	2.40115	Âµm			10.1791	5.40562	-1.5234	24.6137	4.97622	Âµm
	4.75528	2.26033	-0.081075	16.3862	12.076	Âµm			0.459523	7.77251	6.93037	23.1553	3.98512	Âµm
	16.3892	-0.681424	0.115674	21.3456	6.85305	Âµm			4.86137	-2.39562	12.0199	26.5339	2.09213	Âµm
	43.1648	2.54474	-0.976981	18.3303	4.78692	Âµm			4.23242	5.17226	11.1479	18.2029	25.1498	Âµm
	36.2967	11.2326	-0.157448	21.768	-0.132746	Âµm			-0.251066	7.34778	6.9433	24.4344	9.96464	Âµm
	-3.0169	1.98604	4.68735	27.1052	5.52101	Âµm			3.23063	1.55669	4.23399	12.9294	6.55332	Âµm
	20.3244	7.27094	3.38598	16.8387	6.96283	Âµm			4.06922	6.65329	1.65927	21.2729	5.8134	Âµm
	16.3455	3.96695	2.28877	2.0232	3.88904	Âµm			3.32311	1.37932	16.659	17.5612	34.0972	Âµm
	52.9612	1.59272	-0.317709	13.621	1.55496	Âµm			3.56624	0.340233	13.7338	19.251	16.5178	Âµm
	57.0387	1.74188	1.09655	19.1973	0.571535	Âµm			-2.45706	19.43	4.54802	21.9329	11.2496	Âµm
	50.0523	6.21923	2.80048	11.2988	5.34984	Âµm			2.45734	2.37086	6.34415	35.5703	0.745232	Âµm
	47.2676	2.70727	0.626759	14.6149	2.17546	Âµm			3.43145	9.24758	10.7807	2.64641	0.910866	Âµm
	70.9057	7.14534	-2.23196	26.2901	4.37418	Âµm			3.71026	9.64738	8.19047	-2.49585	5.69215	Âµm
	35.8839	4.40072	2.5102	8.36126	5.51972	Âµm			2.73232	1.76481	-1.155	2.63868	5.15552	Âµm
	39.0452	-3.11106	1.65801	-3.70866	11.9487	Âµm			3.25293	16.6392	-1.3472	29.1624	4.14164	Âµm
	41.4876	2.18643	6.27062	-3.03181	2.76328	Âµm			1.98138	9.50661	-0.085682	6.17694	15.6148	Âµm
	43.6429	1.36129	2.68181	8.00722	6.89869	Âµm			5.91151	4.75047	0.0273903	22.5893	11.3688	Âµm
	71.1749	10.925	1.96717	10.3985	5.7651	Âµm			4.49051	9.09094	-3.60656	18.2531	53.2339	Âµm
	28.083	2.79314	-0.25809	7.44558	3.75575	Âµm			6.71509	17.5527	5.73231	17.5867	5.60301	Âµm
	31.1945	8.15246	4.63197	5.03674	18.2216	Âµm			6.28992	16.7819	4.24846	19.531	8.06264	Âµm
	32.3005	8.2803	3.2022	9.56232	1.7684	Âµm			-2.46706	17.8706	3.43287	7.67226	-1.32005	Âµm
	38.5714	11.5893	-2.58796	6.64493	15.0007	Âµm			-0.270641	25.4125	-2.00601	28.4528	21.937	Âµm
	44.6447	12.6455	-1.88065	3.92342	8.96732	Âµm			0.0915959	2.88094	-0.763884	30.2883	12.921	Âµm
	29.4375	5.05902	3.13132	6.503	2.79528	Âµm			5.80319	3.98082	5.18363	5.46997	31.4414	Âµm
	28.3426	6.3297	8.26353	3.34131	2.36844	Âµm			-0.858421	-1.43358	-3.51895	28.2783	25.3803	Âµm
	31.8204	5.99032	5.29019	6.52295	-1.41783	Âµm			6.71987	12.3129	3.19914	5.81734	27.5497	Âµm
	34.8378	2.30723	17.9886	3.36744	1.85579	Âµm			10.5526	6.94575	5.15084	13.1589	3.26992	Âµm
	59.6135	3.74261	3.69195	19.7475	4.57139	Âµm			0.593245	8.7972	5.1194	-3.13087	39.2756	Âµm
	29.0019	6.94897	21.6143	9.64536	8.39479	Âµm			1.18034	2.4275	2.08464	11.417	-0.496472	Âµm
	26.6605	8.05833	15.103	0.1865	10.3348	Âµm			7.86995	13.2935	4.785	-5.15417	24.4769	Âµm
	63.5117	9.36396	14.9869	0.941974	0.0238247	Âµm			2.57308	4.55833	7.96759	4.223	18.5187	Âµm
	67.0666	5.05461	12.1187	7.77561	5.94084	Âµm			3.44141	5.08137	5.42189	1.75097	24.5445	Âµm
	62.4278	5.15539	3.23635	-1.8908	2.75854	Âµm			1.43072	15.178	1.55196	14.6411	7.28329	Âµm
	69.905	10.1705	3.88832	25.1589	0.825036	Âµm			5.48411	7.18483	1.5984	2.63111	42.6439	Âµm
	69.2871	6.79972	1.47314	3.26047	-0.636459	Âµm			2.9964	12.2656	0.125767	2.19544	53.8028	Âµm
	23.9764	7.1346	-0.67569	28.6931	3.1812	Âµm			0.294307	11.9941	11.6213	-2.96021	7.78997	Âµm
	35.6259	11.502	8.53689	1.77951	14.0807	Âµm			7.10723	16.3168	5.21842	3.20699	6.99118	Âµm
	14.9578	12.7195	4.24689	2.87812	5.49655	Âµm			1.74385	13.2732	9.93734	0.477014	43.9297	Âµm
	9.22935	10.1648	0.642772	3.28411	1.20728	Âµm			1.87783	16.0212	8.64808	9.20854	3.43615	Âµm
	19.5709	6.50312	6.3268	5.58932	16.3626	Âµm			2.48786	8.55928	5.69147	27.5588	29.6667	Âµm
	28.2418	8.63158	1.9739	6.29207	6.79088	Âµm			2.68552	6.70192	5.49504	13.5289	0.611269	Âµm
	24.2911	16.4135	20.5252	6.03481	18.4227	Âµm			3.9292	21.7681	6.91435	28.3294	24.2024	Âµm
	2.1582	10.3231	1.18037	-2.31932	-0.0266548	Âµm			-2.16741	13.2153	8.7783	34.7589	9.89492	Âµm
	4.45082	3.43951	11.6409	6.03488	3.18202	Âµm			6.57338	18.7786	13.2847	35.7327	3.29713	Âµm
	9.09035	3.54821	13.4467	4.47351	3.41933	Âµm			8.37897	15.034	13.7141	31.3509	24.9643	Âµm
	-0.126544	1.52349	2.08178	1.97363	4.44741	Âµm			1.76745	13.7182	4.21918	-2.21144	-1.72303	Âµm
	44.3497	3.35633	3.18802	1.12445	3.78405	Âµm			0.240802	10.5657	5.23533	5.93662	7.49206	Âµm
	19.7182	19.9194	4.13851	6.81026	5.30756	Âµm			11.2191	5.34178	0.836178	23.9001	0.814531	Âµm
	17.8221	5.23391	1.13487	0.279827	7.23242	Âµm			7.13762	9.16127	-4.63211	0.687038	17.7526	Âµm
	16.8615	3.05326	4.53229	7.27893	27.5506	Âµm			11.3802	-0.281019	2.42941	10.8638	18.1462	Âµm
	18.6132	2.50093	4.37514	-1.93051	12.6157	Âµm			10.9808	9.07942	-0.271803	-3.26697	60.3736	Âµm
	48.569	-0.0121791	1.22002	5.58899	28.1888	Âµm			4.1433	3.51025	-4.7992	2.26821	44.3279	Âµm
	34.158	-2.17109	1.52119	5.925	22.1916	Âµm			10.2501	0.456604	-2.32228	1.06626	46.4985	Âµm
	42.1683	6.45752	3.76242	6.09849	10.7433	Âµm			2.48116	17.9878	23.3528	3.37756	10.9066	Âµm
	20.8079	1.50416	5.60296	9.23162	7.77522	Âµm			3.40939	16.2859	0.674046	0.126543	50.9092	Âµm
	6.12483	7.3269	-2.51208	4.52221	3.86953	Âµm			2.41768	20.4029	0.507779	2.31924	5.75245	Âµm
	7.49759	4.25507	7.30688	6.31563	2.45411	Âµm			7.12103	5.32938	5.52895	0.105112	19.0718	Âµm
	32.028	-2.6409	3.634	9.00098	17.4344	Âµm			6.75346	12.0781	0.73907	-1.50371	24.5704	Âµm
	16.269	4.45291	9.11179	2.42535	12.9772	Âµm			6.60647	16.2848	13.126	4.15146	9.92416	Âµm
	-2.46361	-0.345027	2.17467	5.54301	0.855208	Âµm			7.22277	16.9934	11.6597	3.47591	2.65385	Âµm
	4.27892	4.55291	1.63348	5.55854	0.248167	Âµm			4.54161	10.9283	1.84305	2.15709	3.1547	Âµm
	-2.96386	1.39229	3.93629	5.35554	1.40618	Âµm			0.274096	12.2002	5.72896	2.94577	20.5846	Âµm
	-2.20023	2.83596	5.85527	10.7581	4.01484	Âµm			2.70088	8.27185	7.65799	7.37227	10.0238	Âµm
	19.0859	-2.28331	1.23801	1.88928	3.52008	Âµm			10.0099	7.75781	4.30012	-1.85914	17.1677	Âµm
	14.9161	2.88907	-1.48818	4.18104	3.80726	Âµm			11.769	4.76871	7.18787	1.66286	56.472	Âµm
	6.09761	2.83153	2.83921	8.45069	0.0343729	Âµm			2.54586	2.78375	7.31403	0.904817	17.3354	Âµm
	2.962	3.34155	-1.41084	4.29107	1.44241	Âµm			8.71731	-1.91153	2.7849	6.74454	9.39295	Âµm
	2.57074	10.1292	0.70918	8.47105	4.54153	Âµm			8.05782	0.24601	9.17347	0.178806	3.55417	Âµm
	-2.23907	12.4662	2.99254	27.4212	2.63093	Âµm			4.89126	-0.511869	1.92707	7.09872	3.45708	Âµm
	6.44437	4.3644	-2.35884	4.4972	0.228735	Âµm			7.98395	2.7359	4.94981	0.211211	19.1855	Âµm
	1.95693	6.43299	-2.4835	7.54965	6.34215	Âµm			6.14391	1.54567	0.286057	0.361845	43.8278	Âµm
	2.78982	-0.198318	5.7883	5.86954	4.13054	Âµm			11.2073	6.07065	1.55536	22.3338	61.1154	Âµm
	6.3213	0.27263	2.62598	10.8964	7.24708	Âµm			-1.12789	2.79396	1.06875	8.43223	62.7912	Âµm
	2.95986	6.49578	-2.64612	-0.659916	20.982	Âµm			9.05017	0.291693	10.4272	4.50735	84.1845	Âµm
	6.55977	-2.21373	-0.533239	2.78429	2.28553	Âµm			13.5784	4.9542	23.9558	-0.791391	36.2917	Âµm
	4.17312	-2.27127	-1.64978	0.064072	2.38122	Âµm			-0.962968	-1.35479	3.22567	-0.393257	32.4562	Âµm
	5.60235	4.50412	2.83284	4.40533	1.32572	Âµm			-2.51392	2.1414	5.79008	2.11885	47.9162	Âµm
	4.08555	5.47074	0.766043	3.90749	3.58734	Âµm			-3.03809	-1.01963	4.42358	4.12646	53.0208	Âµm
	5.52667	3.60577	15.3716	2.79502	7.8854	Âµm			-1.64307	-1.43649	6.45837	10.3951	39.1572	Âµm
	7.82464	-2.98497	13.994	7.57748	5.56526	Âµm			-1.71731	3.06565	3.64437	37.5709	3.6005	Âµm
	10.1402	-2.43331	6.01387	8.27591	1.11504	Âµm			-2.24358	16.1023	8.73306	-2.31636	9.04608	Âµm
	14.232	11.6387	2.52329	7.39466	2.55774	Âµm			11.2449	11.0539	0.384202	7.38016	7.6501	Âµm
	12.9186	5.68873	7.12274	14.969	2.98645	Âµm			4.06533	16.1943	-1.29052	-0.329329	6.02146	Âµm
	4.40342	7.35466	-1.84188	6.19273	2.80787	Âµm			5.24522	1.99633	8.15185	3.85883	7.98756	Âµm
	15.8917	1.34816	-0.278416	9.3465	1.41076	Âµm			-4.36128	4.98905	2.58179	8.09114	7.6332	Âµm
	0.0540168	5.92293	6.6731	0.355238	4.30435	Âµm			7.77068	12.783	16.6566	8.05473	18.2329	Âµm
	7.35124	12.0538	0.616906	2.66255	9.68432	Âµm			-2.58637	0.0183552	10.6624	14.2706	12.2549	Âµm
	-0.801954	1.56394	8.11433	1.12942	3.49783	Âµm			6.28108	11.0542	3.99231	10.1642	11.6668	Âµm
	4.14332	0.62853	5.1326	24.3555	9.88849	Âµm			0.660382	2.81168	21.4138	2.72454	14.7032	Âµm
	4.17493	-0.913804	6.6454	18.3696	16.6951	Âµm			5.12006	10.4709	2.06834	3.22344	9.14659	Âµm
	5.48577	2.50263	-0.37633	10.1823	16.1096	Âµm			0.348831	12.5397	5.38583	0.952868	29.0058	Âµm
	10.1209	1.0308	0.316177	7.97477	11.5572	Âµm			4.4456	6.43303	0.217765	0.696797	6.1428	Âµm
	9.93115	1.84767	4.07944	3.94494	6.47746	Âµm			5.60106	6.44813	12.5421	0.813343	16.0309	Âµm
	5.74225	1.31576	2.4991	1.8743	8.10383	Âµm			9.73643	8.47079	1.47398	-1.59149	16.0721	Âµm
	44.8239	10.3268	3.55225	4.07442	4.75022	Âµm			1.18438	11.7965	21.7018	0.473876	3.23447	Âµm
	9.35596	10.0928	3.06378	-1.62259	9.74349	Âµm			-1.60476	11.1172	18.4005	7.32803	-0.397677	Âµm
	23.3736	4.12545	-2.48842	4.17467	9.9932	Âµm			5.26962	6.14481	18.5263	5.89632	12.6017	Âµm
	8.88096	5.3827	-2.66519	-3.18433	5.94966	Âµm			3.73938	7.5785	3.94992	22.9003	32.0124	Âµm
	14.6675	0.805876	-2.11969	-2.81948	5.50372	Âµm			10.2295	2.71912	16.0283	12.5305	1.9552	Âµm
	36.027	4.20522	4.66392	4.86881	4.9506	Âµm			9.74394	0.0350004	9.05968	9.7371	7.93513	Âµm
	47.017	9.39126	-2.32562	1.3138	6.46932	Âµm			1.79656	8.58996	13.0733	2.06786	7.64679	Âµm
	28.9236	1.26996	-1.0069	4.97275	4.51465	Âµm			6.89304	2.44336	9.43149	3.10362	10.1918	Âµm
	30.1157	2.81714	-2.57782	3.39167	7.64653	Âµm			3.49616	7.88105	11.8588	-2.04218	1.04842	Âµm
	47.9139	5.55802	-1.88861	-2.28663	1.93801	Âµm			2.46095	6.84822	5.81675	-0.0825321	4.01343	Âµm
	31.1712	8.1244	-2.15614	6.61802	1.31167	Âµm			2.62159	15.2741	7.37924	5.11001	3.29436	Âµm
	14.6458	7.99208	-2.37703	-0.39222	8.6887	Âµm			2.22314	2.16725	19.4555	-0.499365	0.376087	Âµm
	34.34	-0.576391	4.19292	3.51602	4.41967	Âµm			5.32321	0.0750425	7.97802	0.922626	2.21187	Âµm
	27.9279	4.88942	-3.03188	6.46879	-2.62697	Âµm			2.41474	16.4041	19.1561	2.40964	8.29815	Âµm
	17.5022	7.29976	12.5123	4.98268	5.69543	Âµm			-3.97754	1.95631	1.43237	3.52608	9.96219	Âµm
	14.2837	3.63585	0.387659	3.13317	9.3776	Âµm			8.40314	17.3977	6.34485	2.96492	10.6912	Âµm
	8.39522	4.47808	-1.02505	2.5152	5.88778	Âµm			6.71693	16.6308	12.7525	9.26094	2.41407	Âµm
	7.17523	5.34895	-2.6401	4.14751	9.28139	Âµm			-1.42577	9.77184	16.1933	2.91093	0.254137	Âµm
	55.1674	2.81845	-1.72965	-0.404558	1.57415	Âµm			-1.19517	27.2151	9.59229	3.99541	-1.39098	Âµm
	21.3047	-2.10621	5.56205	-2.7902	-3.73477	Âµm			5.80208	18.2781	10.4961	10.3835	14.538	Âµm
	-3.12745	0.402902	4.58618	2.70643	-4.18097	Âµm			5.36707	-1.03047	11.9211	9.1594	12.8147	Âµm
	14.4425	2.25508	1.79478	4.26579	4.39165	Âµm			5.62954	4.3215	8.56077	11.5212	11.9659	Âµm
	63.033	3.04677	1.6851	3.62458	2.44366	Âµm			6.54701	8.28413	0.140922	11.5122	6.36878	Âµm
	74.45	0.897628	1.76554	9.19008	12.5927	Âµm			12.7637	0.416672	28.675	17.9491	19.6143	Âµm
	66.0407	10.1571	-2.45669	4.45162	1.39725	Âµm			21.7695	9.43437	22.628	9.63613	21.6076	Âµm
	72.8735	0.328372	6.82891	-3.7092	-1.98081	Âµm			19.0919	0.815603	15.4588	5.07134	0.155443	Âµm
	70.8048	1.68329	-2.58418	3.72496	-2.62191	Âµm			14.8795	4.592	15.406	12.586	-1.15892	Âµm
	50.9209	-0.466891	-2.4537	3.15714	-0.54047	Âµm			14.3519	4.97042	21.8756	11.485	0.745096	Âµm
	46.6596	0.971892	-2.24343	1.82598	7.45406	Âµm			8.44897	0.558143	21.4341	1.51739	0.900513	Âµm
	39.2063	5.71992	2.07253	1.42694	3.84538	Âµm			11.9137	2.32469	10.8992	-1.69943	1.47414	Âµm
	67.5077	-0.999675	-1.71534	5.39645	14.8033	Âµm			17.5864	9.04977	10.8036	27.0349	27.976	Âµm
	71.773	5.2736	-2.6277	5.71853	15.7022	Âµm			15.0772	1.80949	13.7898	21.4563	1.02238	Âµm
	20.1571	4.00299	-2.47575	2.10939	12.683	Âµm			2.15945	-1.85619	0.89228	19.7595	9.21111	Âµm
	25.3943	-2.73747	-2.32925	5.02519	10.1402	Âµm			5.58492	-0.716978	3.21519	13.7254	9.99249	Âµm
	26.3299	-3.24495	-2.42346	3.3262	7.64226	Âµm			-3.39357	22.3526	17.8468	13.6886	10.5878	Âµm
	23.4026	-2.81914	-2.74382	8.80773	0.304394	Âµm			1.60133	-2.20372	12.0623	8.53863	7.94612	Âµm
	24.0257	0.573953	-3.02495	2.15251	7.09127	Âµm			8.21838	1.0203	9.59185	8.02786	4.59695	Âµm
	31.0096	-3.56292	0.392361	6.52559	7.75884	Âµm			17.1041	13.4687	20.381	8.66997	6.34454	Âµm
	31.0194	-3.25262	2.04598	1.89303	0.582447	Âµm			13.9823	4.09865	18.4265	15.4615	5.43774	Âµm
	38.7848	6.7837	-0.0984115	-2.91386	-3.04475	Âµm			8.30101	-0.103646	5.34595	2.90126	0.635196	Âµm
	33.8697	10.2298	3.70383	5.1208	-2.71328	Âµm			12.6357	5.65626	12.0301	2.44893	6.09339	Âµm
	20.7055	11.4812	-2.30292	3.90281	9.13913	Âµm			7.06167	5.81748	27.0371	1.68997	11.7013	Âµm
	16.1914	0.127069	-2.13223	-2.38323	8.70691	Âµm			6.07794	5.40391	7.82511	-2.72711	11.8258	Âµm
	16.7495	6.12255	24.635	0.483243	16.4106	Âµm			6.82376	1.15075	7.72575	4.35433	1.86898	Âµm
	16.4103	0.390546	3.03285	-1.97901	16.3142	Âµm			18.1927	2.6302	11.9352	12.6301	9.59408	Âµm
	33.9954	-4.30468	-2.77209	-0.86644	1.62499	Âµm			21.0674	0.355847	13.6562	9.60796	9.62591	Âµm
	26.8348	-4.607	-0.66642	-1.17932	5.60021	Âµm			11.7558	15.341	-3.1142	19.276	3.134	Âµm
	29.8602	7.33587	-2.95333	2.21925	7.21351	Âµm			14.0354	15.2691	9.29498	21.9776	-0.969185	Âµm
	-3.16978	9.6562	7.29296	5.44036	29.9841	Âµm			2.89453	3.51034	16.3913	4.15239	13.9816	Âµm
	-2.18675	10.1914	1.17985	3.60243	26.7299	Âµm			14.4046	15.6341	8.00781	18.0247	6.3387	Âµm
	20.1751	0.167081	18.4184	5.24252	28.2569	Âµm			15.14	4.2356	7.64274	9.45312	2.1303	Âµm
	36.5026	2.51205	-0.206026	4.58202	5.40235	Âµm			6.32019	26.3885	19.8306	8.78627	-0.770888	Âµm
	49.6805	0.674932	2.03193	3.30828	29.8995	Âµm			14.5288	1.09121	11.1446	7.23516	10.5042	Âµm
	45.8791	1.69636	4.74803	-2.36785	13.3263	Âµm			7.3109	3.71117	21.2438	18.6789	11.1733	Âµm
	57.6153	6.60697	3.24889	0.273725	26.4355	Âµm			9.16288	3.54432	10.0571	18.4584	2.69718	Âµm
	17.1949	-2.61444	31.9552	-2.59889	21.4889	Âµm			7.34751	0.51155	2.91276	3.62203	3.24141	Âµm
	12.5234	4.65839	0.578406	0.0170217	31.1484	Âµm			-1.79059	-0.196829	18.8944	0.768883	0.613598	Âµm
	48.3229	7.7762	5.45313	-0.794383	14.7413	Âµm			3.06207	0.953965	2.07337	1.89633	1.7007	Âµm
	15.2927	5.29115	20.9067	2.47047	8.0238	Âµm			0.872867	-1.54407	-2.66451	4.36766	2.74008	Âµm
	15.3723	6.92501	25.1734	5.70604	4.70894	Âµm			2.44985	-1.39476	3.23983	7.19176	13.0119	Âµm
	29.754	1.09567	-0.619283	2.69821	3.68684	Âµm			2.62903	6.87333	3.54115	13.4062	13.6593	Âµm
	22.8171	-0.175849	0.163148	4.01993	4.9638	Âµm			10.1591	17.8126	2.21786	11.4175	11.1954	Âµm
	20.496	4.01383	27.4876	6.42639	3.10746	Âµm			3.52301	26.4234	7.71423	1.724	12.033	Âµm
	16.537	5.11526	0.749109	9.03658	1.24285	Âµm			-0.643402	7.32612	-2.02544	14.9331	4.86994	Âµm
	23.7317	-2.20319	6.04639	5.41478	2.11051	Âµm			-3.07944	14.722	6.13437	6.1734	14.1829	Âµm
	28.9638	-1.41978	-0.343262	-0.227565	6.63922	Âµm			13.8444	2.91297	-1.18892	3.93766	4.27737	Âµm
	1.61204	-2.15684	12.3884	4.4882	7.43372	Âµm			9.58398	-1.24364	-0.266288	7.512	3.3008	Âµm
	60.5118	-2.58676	13.2045	-1.27755	16.9504	Âµm			10.9534	0.412124	1.45873	3.84206	1.10513	Âµm
	48.3424	9.56118	8.68547	7.24565	28.4625	Âµm			-1.75012	2.44844	-0.552669	3.88874	-0.264343	Âµm
	55.6885	3.52587	5.01821	4.24022	31.3075	Âµm			1.60745	-0.432418	2.24924	4.67764	17.5398	Âµm
	47.8045	1.58736	2.52283	3.81994	10.3918	Âµm			5.77067	3.16536	6.36632	-1.50278	6.35501	Âµm
	18.4917	2.69358	5.5519	-0.83314	13.3183	Âµm			-1.1867	2.49238	4.83023	-1.27088	5.8395	Âµm
	40.0721	6.48062	2.98709	-0.21002	5.87766	Âµm			-1.56391	2.38	6.27268	1.06075	1.88329	Âµm
	36.1007	-0.97496	0.351088	-0.678218	-0.183814	Âµm			3.49968	4.08604	7.95511	3.87535	-1.61528	Âµm
	35.9408	-0.332366	19.4021	1.41576	3.63771	Âµm			8.21834	0.331399	9.8236	1.6399	-1.08702	Âµm
	24.8605	1.04193	14.6184	3.53054	12.8498	Âµm			2.72563	1.55443	-3.67811	1.29127	7.5707	Âµm
	22.7262	3.9524	41.2183	2.70918	32.1405	Âµm			9.37306	-4.03083	10.8663	-1.57378	9.91373	Âµm
	20.1632	4.90894	34.3279	2.87724	13.714	Âµm			-1.79429	1.22901	4.9729	8.89038	11.1677	Âµm
	24.7206	10.5697	33.16	10.5147	-2.40383	Âµm			5.67415	4.17527	2.45746	5.81122	6.79984	Âµm
	21.6244	7.50684	25.5099	3.94854	1.73353	Âµm			16.8823	5.51275	0.844851	-1.06426	12.4665	Âµm
	33.4247	7.22628	24.0194	6.01166	-3.3175	Âµm			9.06472	5.65989	3.64044	8.71131	3.023	Âµm
	13.2652	6.70282	25.9024	2.4828	0.740315	Âµm			2.39419	4.34506	1.38511	5.77876	-0.516938	Âµm
	0.735332	5.61284	17.6364	2.26698	0.11801	Âµm			9.4464	4.52214	4.92696	12.6646	-1.12549	Âµm
	13.8453	5.85532	-0.884543	6.37833	2.19859	Âµm			1.59548	1.71928	6.94291	4.18669	13.3787	Âµm
	30.0843	5.83173	-1.06494	-1.31495	6.40771	Âµm			1.66765	1.40793	12.2372	7.86653	2.86065	Âµm
	16.0649	4.14619	43.5893	0.724966	2.35026	Âµm			-0.535312	-2.12662	-3.03789	-0.596949	10.4667	Âµm
	1.24616	6.49666	45.9497	-0.105856	3.93437	Âµm			-1.1913	2.117	11.4934	10.2295	1.02906	Âµm
	63.0663	10.2891	30.022	3.82703	1.53466	Âµm			1.35283	4.9411	12.1612	5.87144	15.0554	Âµm
	41.8389	-2.26532	11.7523	5.70127	5.41117	Âµm			3.94038	4.71392	7.28379	-5.09633	1.32542	Âµm
	29.1238	-1.84031	33.4717	9.95837	8.99661	Âµm			-3.16035	1.70601	2.37338	-5.07933	-0.628266	Âµm
	38.3271	1.16414	18.7251	4.4394	0.129501	Âµm			4.14713	2.49335	-1.13662	-4.45863	13.9641	Âµm
	53.6801	6.3945	47.3264	-1.56941	6.71939	Âµm			13.2021	-1.03584	31.9102	1.96898	6.79107	Âµm
	52.7592	1.75405	46.2301	0.986401	5.6854	Âµm			11.0513	-1.10148	30.422	15.8313	3.84283	Âµm
	49.3383	0.983118	49.0725	-1.56282	2.0887	Âµm			7.42688	1.7024	27.7817	21.3642	5.27616	Âµm
	41.0278	0.423794	47.3486	6.1472	0.0787862	Âµm			3.86824	4.66772	28.9714	34.4168	0.373687	Âµm
	25.3193	4.83019	11.1477	0.354817	2.53109	Âµm			5.64767	3.09996	24.8273	17.2922	4.58313	Âµm
	34.3228	8.26582	40.9699	1.42392	5.53685	Âµm			5.52716	3.2451	20.122	8.68206	2.7843	Âµm
	40.1608	1.378	27.9143	4.42262	1.56822	Âµm			-0.971361	3.24478	11.6056	11.8984	9.02009	Âµm
	21.9044	1.50937	9.43398	-2.91857	31.9586	Âµm			-2.70288	-1.31279	12.1811	31.5945	-1.37166	Âµm
	40.2291	5.25932	27.8602	2.68415	28.5618	Âµm			11.4662	0.112428	8.25335	34.7068	3.58289	Âµm
	32.5667	4.24314	3.6576	5.02664	26.5831	Âµm			1.25371	0.356922	10.1076	-1.99982	4.27471	Âµm
	29.5368	2.05648	34.2291	3.92184	17.4062	Âµm			-1.20947	-1.16079	14.1754	4.53587	8.13247	Âµm
	26.5464	-1.43947	27.3341	7.93438	16.9883	Âµm			1.97361	0.971024	4.23743	18.4457	4.09604	Âµm
	25.2636	-0.289861	11.2548	-1.63415	20.1101	Âµm			4.82507	1.06306	0.595137	15.4886	3.6408	Âµm
	37.52	2.18918	30.2264	-2.70643	15.8073	Âµm			-4.56071	1.17338	1.78847	27.113	4.73478	Âµm
	38.3266	2.58094	10.8465	4.38734	19.0895	Âµm			0.802012	-1.1191	1.29572	9.51738	4.8038	Âµm
	31.5848	1.27157	4.44556	-1.82893	11.1951	Âµm			-1.34295	-0.559118	-1.82426	11.4177	11.1847	Âµm
	14.9619	6.60715	33.3902	3.08683	3.12732	Âµm			3.62671	6.69532	0.87971	6.3738	9.47797	Âµm
	8.64531	3.7376	19.5817	5.99906	5.26814	Âµm			4.47859	18.193	3.36796	4.47576	7.34792	Âµm
	2.92957	5.40043	36.9009	3.62372	2.8623	Âµm			8.23804	3.67282	2.78425	2.11678	2.78876	Âµm
	63.8367	3.04847	28.609	11.611	0.205986	Âµm			3.34229	27.8241	-2.37722	2.18558	8.57499	Âµm
	38.9098	8.04305	26.1571	6.58189	13.4803	Âµm			4.74217	30.4394	-2.39574	6.2576	5.13429	Âµm
	56.3756	8.43522	32.699	1.68579	0.689556	Âµm			18.4467	26.8398	29.2811	7.00089	8.25048	Âµm
	51.5457	8.4034	29.8021	-2.44112	5.22921	Âµm			19.8597	30.6212	20.0776	1.22954	2.43675	Âµm
	29.3921	5.60089	-2.43621	9.90817	4.38861	Âµm			18.2281	30.4105	21.1114	1.64887	-1.05641	Âµm
	45.1013	2.52625	3.68662	1.08321	5.21306	Âµm			-2.80518	27.2783	18.5009	33.9085	1.95543	Âµm
	43.1546	15.5263	3.25237	6.4854	7.30199	Âµm			7.35756	26.8924	13.9961	2.24846	-3.59071	Âµm
	27.3267	22.0847	-2.70101	-2.53065	2.80243	Âµm			14.5412	20.2944	15.7914	20.6375	2.4944	Âµm
	40.2009	3.22324	2.73248	-1.12645	31.4132	Âµm			9.11581	16.3001	10.0663	0.63636	1.1811	Âµm
	38.2339	12.6907	1.82199	1.29248	27.2471	Âµm			6.18563	12.5459	1.40506	3.49394	3.93483	Âµm
	39.9505	9.57537	1.01255	2.02897	27.3054	Âµm			4.50723	2.69658	2.35582	3.43872	3.22142	Âµm
	35.5851	-1.63448	0.94954	6.73984	13.4778	Âµm			-1.60377	16.0869	3.30555	7.99232	0.916193	Âµm
	35.0623	3.58596	-1.4662	11.1515	23.752	Âµm			5.04541	7.69826	-3.086	20.9908	13.798	Âµm
	33.4603	8.9543	6.28378	4.34762	28.4905	Âµm			9.07184	24.761	-0.481476	0.403267	-0.882309	Âµm
	26.156	20.8098	1.80766	9.2536	18.361	Âµm			2.74685	10.4198	1.05436	20.5508	1.91563	Âµm
	16.811	6.66149	6.29266	-0.858428	20.5364	Âµm			-0.602656	13.0608	1.82674	7.19094	5.17477	Âµm
	18.8441	11.2207	-1.01243	-2.09017	18.0194	Âµm			10.8161	10.8655	-2.64521	-0.367484	5.02625	Âµm
	27.7942	5.82417	-2.01375	6.0834	26.1113	Âµm			0.928384	3.7621	1.15252	0.0446499	2.81732	Âµm
	8.55045	-2.28783	-1.54454	5.2495	25.7003	Âµm			0.327772	16.7282	2.61435	3.3935	2.65802	Âµm
	32.7759	8.79843	-1.7071	8.0782	19.5034	Âµm			2.50783	5.46063	-0.043885	-0.0221134	0.71488	Âµm
	10.4446	10.7774	3.45051	6.14407	17.2986	Âµm			0.827617	24.6305	-1.90187	6.13017	5.32243	Âµm
	2.05063	30.5974	0.412338	3.00499	12.5553	Âµm			5.48789	20.9746	33.3994	29.1716	8.62087	Âµm
	8.46546	21.8335	0.983901	6.78878	13.6599	Âµm			3.6833	17.1107	23.5689	8.28512	12.4072	Âµm
	13.3256	-0.802207	2.06585	6.14981	7.76994	Âµm			0.0457371	4.2307	17.6577	28.2202	1.69273	Âµm
	19.7269	8.30651	-1.12389	2.58023	5.39613	Âµm			3.90555	15.0123	15.0008	29.0631	20.7402	Âµm
	8.38585	5.389	10.2108	1.78617	4.54366	Âµm			5.72096	20.4506	14.0626	24.9377	16.3833	Âµm
	8.94441	11.1393	0.568566	5.80596	2.87796	Âµm			1.09479	19.6495	6.72525	11.1596	0.362172	Âµm
	20.1263	9.75807	2.66379	6.03778	6.89141	Âµm			10.3402	18.9251	7.90985	5.78953	0.783114	Âµm
	21.5615	32.6167	2.39244	4.38765	2.1598	Âµm			5.94176	15.2947	9.79457	14.2962	-1.51756	Âµm
	24.7786	1.03999	0.9023	1.2786	6.14412	Âµm			12.5813	22.1324	-1.89282	9.11355	0.745535	Âµm
	23.7024	2.51917	4.58497	2.69355	4.68142	Âµm			2.16694	9.84734	9.40529	5.33295	3.11599	Âµm
	26.221	1.59217	-1.82501	5.32467	5.09478	Âµm			17.4515	0.713532	7.71827	0.221447	2.68347	Âµm
	34.3407	31.2411	1.98274	5.03275	3.44545	Âµm			0.378599	-0.132277	-3.91053	0.388637	-2.27867	Âµm
	28.0105	5.68556	3.16631	5.21123	5.38131	Âµm			0.184252	5.77447	2.64772	-1.45395	3.70755	Âµm
	25.0318	3.29638	3.27263	15.7406	6.33104	Âµm			-0.251208	5.88831	2.80865	-1.96645	5.86736	Âµm
	33.7827	3.99675	6.33431	11.6499	12.6803	Âµm			2.90525	2.04972	21.1784	4.99376	10.4034	Âµm
	19.0216	7.12318	10.6542	7.68539	0.55453	Âµm			1.31212	4.79641	18.4766	1.42234	1.24443	Âµm
	23.0573	6.93216	1.23688	-0.714058	10.6577	Âµm			-0.556105	11.4488	1.7409	0.409304	11.2211	Âµm
	12.0128	8.29918	5.74378	3.39625	0.409757	Âµm			1.90043	25.1119	-1.44943	7.75017	-0.601199	Âµm
	13.9617	11.4805	3.06441	1.70905	4.07141	Âµm			1.59665	11.5364	1.53138	1.27373	3.14209	Âµm
	3.22948	8.79601	3.89601	11.1225	-2.12081	Âµm			5.26783	10.2539	1.654	13.5493	0.992984	Âµm
	6.65044	17.9751	1.74827	13.0393	0.710284	Âµm			8.74846	4.99033	0.0800917	11.5328	1.34015	Âµm
	9.70016	19.3488	4.12376	3.92384	8.84015	Âµm			4.99947	-1.57716	4.30836	14.8681	3.01	Âµm
	5.84831	8.3676	4.507	6.22308	4.3666	Âµm			0.517043	2.2607	11.6022	19.241	3.04088	Âµm
	13.6871	5.85219	13.1027	3.90857	5.95876	Âµm			4.998	13.987	-0.223514	17.2586	5.58187	Âµm
	6.44094	9.87118	7.18178	14.2341	1.6743	Âµm			15.8489	15.3778	-1.63408	14.8334	4.17241	Âµm
	18.3101	6.56686	0.797783	14.1723	1.68974	Âµm			2.22913	26.0699	2.63908	1.81463	-2.91703	Âµm
	9.21355	2.37827	7.7561	-0.234556	0.476687	Âµm			2.20585	23.2841	5.88383	3.62488	-1.72745	Âµm
	14.2277	4.32501	9.73653	10.5347	4.52675	Âµm			1.81761	-0.0907107	1.7144	-0.486557	2.06501	Âµm
	9.41739	4.33647	5.58523	-2.14531	1.47797	Âµm			-0.448485	9.23341	2.78388	34.5968	-0.209616	Âµm
	15.6179	5.36016	4.87737	-0.260264	25.3782	Âµm			0.152706	13.2584	4.91296	33.3206	3.47281	Âµm
	29.0691	8.93576	6.98011	1.90867	20.2046	Âµm			2.34689	11.3418	0.811427	24.7583	8.08675	Âµm
	30.7138	10.8096	5.4633	2.48426	13.6858	Âµm			-0.381905	8.75224	2.73748	29.8717	5.10893	Âµm
	21.2226	16.121	5.70381	7.29759	14.4429	Âµm			6.20467	11.6488	-4.38022	7.87684	6.90913	Âµm
	21.7491	19.1249	4.51397	5.80973	1.80397	Âµm			-0.86241	13.6358	1.11297	1.93145	-4.91216	Âµm
	14.3958	18.4065	5.28509	13.3548	12.6599	Âµm			-0.204823	23.6011	-4.15469	29.4285	-1.76382	Âµm
	25.9788	18.349	6.90426	10.0121	5.16867	Âµm			-0.179607	19.0718	20.5975	10.624	9.59236	Âµm
	28.3068	28.7178	-0.491989	8.92052	0.762971	Âµm			-2.22394	20.007	19.6846	12.5554	6.3454	Âµm
	37.6382	24.1024	-1.74353	0.584851	2.88303	Âµm			1.44633	11.596	35.5237	11.5503	-0.00450313	Âµm
	22.9883	27.99	42.1376	5.17066	0.578688	Âµm			4.25555	13.3794	9.28952	2.54693	6.96296	Âµm
	29.7233	33.7092	15.4632	3.12712	17.521	Âµm			10.6796	-0.392441	19.1995	5.11862	5.23992	Âµm
	29.5726	38.1075	42.6703	5.46963	18.262	Âµm			19.233	11.1985	18.9966	-0.340742	5.52464	Âµm
	14.5714	35.3299	43.5345	12.5913	14.3765	Âµm			-2.80601	16.0581	13.7292	-0.898359	2.02532	Âµm
	13.5822	40.3407	0.277539	4.09907	17.0367	Âµm			5.91671	14.0709	17.8568	3.45532	4.7307	Âµm
	26.1115	43.2662	6.30122	11.6823	12.1805	Âµm			6.66583	5.38538	1.5551	2.69771	8.00148	Âµm
	21.4366	18.7159	8.84434	14.4671	3.11164	Âµm			-0.364724	17.4514	11.5589	-1.61823	4.51013	Âµm
	10.4691	1.34579	27.9854	8.15056	5.87034	Âµm			1.81741	6.65229	3.90816	0.100351	5.17928	Âµm
	11.0621	11.8456	-2.56473	20.4714	8.61704	Âµm			5.33334	13.1146	-0.465745	2.45542	2.78317	Âµm
	11.3595	7.49498	-1.89075	6.71042	-2.20903	Âµm			7.50128	-0.458637	7.21672	0.564107	5.03245	Âµm
	6.62283	7.73591	12.0673	-0.386701	3.32615	Âµm			7.73466	0.683236	7.51684	1.04602	5.54506	Âµm
	17.9425	5.64038	-1.18386	4.14929	0.406304	Âµm			18.0244	1.24444	6.37652	6.0823	5.34169	Âµm
	10.8357	13.7689	13.1968	8.31037	2.04545	Âµm			7.64665	0.682152	0.5578	7.25505	3.89141	Âµm
	9.96472	11.6087	12.9863	3.46221	2.6126	Âµm			0.757364	11.9281	14.1346	17.533	1.60329	Âµm
	15.5819	8.41661	15.3124	-1.46467	1.79748	Âµm			4.85897	13.9157	-3.10938	10.441	6.81905	Âµm
	19.0531	30.7419	18.1677	6.51995	1.52471	Âµm			-0.4598	21.2489	4.56147	14.6485	0.0208049	Âµm
	15.4836	9.0616	17.3685	2.55268	7.07889	Âµm			0.247333	18.953	-2.5701	10.2888	4.71354	Âµm
	13.684	18.2481	23.7129	8.66088	1.60598	Âµm			6.46375	20.8226	13.2602	12.5232	1.87676	Âµm
	20.3109	17.2634	19.789	6.88264	2.36661	Âµm			-1.11861	14.5026	-3.17838	7.23652	9.67348	Âµm
	17.8613	10.1356	5.45322	13.3071	4.73939	Âµm			4.29939	12.1902	4.27346	10.8527	5.84058	Âµm
	26.9477	6.72858	4.42745	1.24956	4.65644	Âµm			9.02352	11.473	1.29622	10.9574	8.6852	Âµm
	31.6808	2.28784	-2.17448	19.7732	-1.21822	Âµm			-0.437437	19.9734	3.51674	7.06243	6.76581	Âµm
	22.053	4.24186	-0.645945	10.471	1.24866	Âµm			1.76858	12.8168	2.59347	3.34311	4.00498	Âµm
	21.7971	16.7148	17.0635	23.4459	22.6571	Âµm			9.15111	8.32627	2.49435	3.17926	4.4138	Âµm
	17.8986	27.2144	20.5052	-2.11228	21.9752	Âµm			14.2982	20.0935	0.242652	8.19003	11.0303	Âµm
	30.3994	25.6627	7.06144	-1.7076	17.4481	Âµm			11.181	12.5159	8.83885	-2.32207	4.11035	Âµm
	8.75139	29.7527	23.1213	3.30719	0.976473	Âµm			13.2856	-0.404423	13.499	1.81649	0.664328	Âµm
	12.0872	6.74576	30.2639	7.44968	-0.104441	Âµm			3.85963	8.5219	7.60053	2.41245	3.86886	Âµm
	5.06825	17.8484	24.736	6.72004	-0.268701	Âµm			6.89059	0.826296	1.88825	9.82785	-1.2534	Âµm
	20.8049	5.51532	2.57331	9.10506	6.1101	Âµm			4.35637	7.24937	-0.802727	15.5104	2.71512	Âµm
	3.07826	6.04604	17.247	5.19256	6.66707	Âµm			-1.88319	21.0685	1.02206	-2.26955	2.85816	Âµm
	2.44522	7.91867	16.5369	2.13002	7.69573	Âµm			0.845572	23.0435	-0.964725	8.66811	-0.108	Âµm
	17.5933	15.0589	25.1007	0.120008	9.03794	Âµm			-0.273814	27.1604	3.55888	1.561	1.25953	Âµm
	11.2532	21.2901	28.1558	5.0895	1.42891	Âµm			8.66214	22.3281	10.4249	3.88184	2.94751	Âµm
	2.18991	22.3015	30.0172	3.67896	0.665802	Âµm			2.59658	22.9495	1.78906	0.358034	3.81519	Âµm
	3.08328	37.9992	35.2153	7.08874	9.34227	Âµm			7.51729	14.7012	0.223384	-2.03717	0.0613882	Âµm
	11.8754	5.56318	18.1297	17.2304	-3.08897	Âµm			8.84265	17.3337	8.26214	-0.624712	3.38025	Âµm
	11.7035	2.26429	24.9289	8.232	4.37699	Âµm			12.0412	15.884	1.58936	10.7573	8.87298	Âµm
	5.06834	17.1061	43.1078	-1.93761	7.46935	Âµm			0.431897	15.3644	-0.472107	11.6744	5.47991	Âµm
	5.13931	11.5564	49.1845	12.3224	8.67621	Âµm			11.3398	13.8022	-0.699181	3.05877	4.34174	Âµm
	17.8355	10.7154	36.9535	4.5156	1.33672	Âµm			4.84103	10.0029	3.72097	5.12516	5.05714	Âµm
	21.3129	12.2084	24.5581	0.0053331	-0.201711	Âµm			12.7449	17.9111	6.61108	9.56911	12.3648	Âµm
	15.6436	7.64295	21.5128	11.7742	2.19761	Âµm			6.32151	17.9479	-0.172796	10.2382	5.02116	Âµm
	13.4984	6.28622	29.9268	1.99044	2.32063	Âµm			0.580806	10.8722	4.98547	10.4244	2.77876	Âµm
	25.5654	4.76303	33.3876	4.90712	2.0655	Âµm			14.3682	9.66029	5.79523	13.6501	0.133763	Âµm
	29.1143	9.72448	38.8042	5.02973	-0.839417	Âµm			3.16988	10.8333	9.01217	-2.16979	4.02351	Âµm
	29.5475	8.49991	35.7648	6.22541	13.2044	Âµm			5.78174	4.71749	9.72922	7.22554	1.24668	Âµm
	31.4317	8.08768	29.4771	9.17327	9.77809	Âµm			15.9535	16.1012	6.6379	9.53335	5.19199	Âµm
	31.5729	2.05955	28.8757	1.44673	2.5601	Âµm			16.545	21.5173	7.02983	0.126835	4.99422	Âµm
	27.4479	3.2525	20.4443	5.70653	4.91561	Âµm			2.041	4.48357	14.3649	-0.141259	4.31145	Âµm
	21.0359	1.00456	16.2968	4.42629	9.04125	Âµm			10.9271	7.81312	11.5928	21.6632	1.35645	Âµm
	19.0246	5.72501	17.8181	3.61746	4.4804	Âµm			0.897002	10.5624	5.47236	7.70368	10.1284	Âµm
	16.7645	19.5696	1.16227	4.94252	1.52741	Âµm			18.5002	18.2315	5.8065	15.2169	3.48246	Âµm
	12.7975	7.36086	-1.4564	11.3938	-0.472993	Âµm			1.86094	1.32222	-2.1483	17.2062	5.54171	Âµm
	24.8712	7.1076	2.45284	5.41115	0.836239	Âµm			11.6231	2.15378	-3.5227	8.76181	2.501	Âµm
	7.77906	5.72775	6.06594	6.28796	2.14094	Âµm			15.9205	1.49273	-1.49787	7.78496	10.4934	Âµm
	15.3906	26.072	1.4782	6.10068	-4.47877	Âµm			13.5011	23.2772	-4.46495	6.36811	4.36736	Âµm
	10.4973	29.8676	11.6557	4.80377	2.35389	Âµm			13.0687	13.7881	1.74359	9.27537	3.12825	Âµm
	4.12541	12.34	1.28598	9.84678	8.85428	Âµm			1.63781	24.9227	-2.32653	8.58697	7.89425	Âµm
	4.81714	4.8765	29.0682	6.4105	2.815	Âµm			8.11081	16.1628	2.18123	5.30171	3.6125	Âµm
	25.5375	13.1024	24.6895	5.77252	4.17505	Âµm			-1.43968	16.4945	-0.969941	6.75732	3.28806	Âµm
	25.5765	4.56026	9.64498	3.23951	3.038	Âµm			5.00552	12.9297	1.92619	8.73647	4.13422	Âµm
	24.5139	6.52814	8.73654	-2.21462	4.85795	Âµm			-2.31677	11.5469	3.10986	3.99397	2.17944	Âµm
	22.7265	8.18239	14.9391	13.0081	0.56795	Âµm			-1.61935	8.33944	11.4637	5.57918	5.75469	Âµm
	23.0329	-2.10653	17.2832	3.50238	3.09671	Âµm			7.7745	4.74818	9.20386	4.38654	1.69234	Âµm
	10.0008	0.70714	11.9671	23.2679	1.91911	Âµm			5.35266	8.19886	-0.209786	5.47749	1.20136	Âµm
	8.38118	12.1678	18.8933	25.5991	3.57823	Âµm			1.79988	5.16244	-0.550995	1.30997	9.998	Âµm
	12.1482	9.17238	1.64612	18.6669	-2.53731	Âµm			6.60873	-1.65013	4.7002	2.53891	0.99339	Âµm
	16.4584	0.669555	9.75737	23.295	-2.27944	Âµm			3.78599	-1.07036	-1.26551	5.90422	4.98385	Âµm
	18.3538	11.5339	7.08123	6.69345	-2.06765	Âµm			9.0798	4.61125	-5.24075	3.64743	3.22353	Âµm
	12.5006	3.40991	4.58452	9.62462	-1.58996	Âµm			4.49856	-1.00162	-5.04275	5.63824	4.41754	Âµm
	19.8755	2.48652	11.8998	27.4356	2.52214	Âµm			4.72468	2.93398	-0.423849	8.98406	3.92844	Âµm
	22.9566	17.1492	-0.626432	9.2356	2.54518	Âµm			6.66737	7.75093	-1.73585	8.9859	9.13686	Âµm
	7.88871	17.8957	11.4273	5.72505	3.74943	Âµm			4.54032	2.73324	6.9487	9.42946	5.17896	Âµm
	11.5182	4.76768	22.4588	27.4224	-2.30531	Âµm			3.97036	14.2204	3.18596	7.21969	5.55865	Âµm
	17.4266	25.7175	22.9728	18.1535	-1.0678	Âµm			3.78153	0.814701	-0.28457	1.15085	4.8124	Âµm
	-2.74599	2.73025	6.89007	5.87301	-2.00057	Âµm			1.59204	11.9564	3.01648	32.6913	2.33719	Âµm
	18.8007	2.31772	2.13228	12.8368	1.24197	Âµm			-1.24242	8.39627	6.54302	0.584202	4.68936	Âµm
	6.79529	4.24935	1.159	-3.24662	4.99829	Âµm			2.9481	19.2288	0.546077	0.142473	5.76067	Âµm
	11.4516	20.1733	4.35357	14.1204	4.83208	Âµm			1.0139	6.01328	11.4561	3.7665	7.02811	Âµm
	14.9405	7.8591	6.55691	13.3878	1.20744	Âµm			2.92095	23.0308	3.42755	4.92986	1.76423	Âµm
	5.34384	4.32193	4.5257	23.0334	9.12429	Âµm			3.54055	18.2266	9.20147	-1.09442	0.077835	Âµm
	13.217	17.3993	5.29922	10.1216	-2.60311	Âµm			0.613886	15.2244	-3.88861	0.0621768	4.02816	Âµm
	0.950023	12.3279	0.61637	11.3193	-2.38478	Âµm			3.23432	2.6291	5.59051	2.89461	1.51181	Âµm
	-0.584789	-0.280337	14.2408	2.28417	-2.7265	Âµm			8.24564	4.39495	1.84611	6.34455	3.66406	Âµm
	20.2345	9.0268	19.5594	6.90449	-0.401445	Âµm			1.90747	6.71742	-0.00656677	2.70836	11.4427	Âµm
	2.3137	9.94926	6.61726	16.3253	0.967036	Âµm			3.0149	10.1977	-0.287066	6.83306	0.33146	Âµm
	12.6023	10.2993	13.6751	17.696	1.59405	Âµm			13.6774	2.4162	-0.159708	-0.312562	-0.604973	Âµm
	6.58252	14.7461	5.43246	9.2423	11.0251	Âµm			-1.67411	14.4611	-3.2042	3.29596	0.697144	Âµm
	19.8501	7.61347	21.4626	6.54961	-1.44733	Âµm			8.06272	5.35553	2.52978	4.89914	3.34263	Âµm
	17.7085	3.03811	26.0314	3.26124	-0.256952	Âµm			3.64124	9.93689	11.0348	1.15849	3.92123	Âµm
	12.9476	15.3364	14.5213	-2.86119	-1.74217	Âµm			1.45737	4.61143	6.03238	3.61663	2.35557	Âµm
	14.9803	10.9311	21.2275	27.0446	-1.31769	Âµm			3.33409	9.43117	2.80404	4.44632	10.1535	Âµm
	20.0666	10.6582	15.5258	-3.37346	5.04929	Âµm			5.43696	3.53062	4.19031	8.10005	10.9642	Âµm
	8.66201	21.3201	3.59106	9.70329	-0.0273023	Âµm			5.40661	7.53605	2.24161	14.5373	3.45966	Âµm
	6.96394	23.638	27.8671	3.51071	0.708428	Âµm			8.60755	7.09124	-0.00783955	19.2978	2.32683	Âµm
	24.2365	13.6735	1.06603	-1.00799	30.8769	Âµm			10.7339	4.02167	-2.75085	1.61972	-0.701053	Âµm
	19.7676	12.0798	13.7995	6.28642	-1.12459	Âµm			7.28771	26.1547	-1.18913	10.7326	0.999966	Âµm
	2.09215	5.01436	16.3741	-0.989568	4.2866	Âµm			10.3762	18.6292	5.18031	0.0659965	0.64444	Âµm
	13.1341	14.0264	18.8832	12.3229	-0.946045	Âµm			10.3004	9.62612	0.037052	4.93453	2.41279	Âµm
	19.7214	2.12431	12.6546	11.4577	-2.05627	Âµm			3.09364	18.6553	11.2754	-2.50356	10.9588	Âµm
	14.6939	7.18129	11.0201	22.6425	8.418	Âµm			12.7244	2.62394	-0.113037	5.40317	-0.631939	Âµm
	3.09353	0.369046	11.4727	4.04298	16.136	Âµm			2.19159	7.90097	0.238818	4.97312	19.0786	Âµm
	1.43026	12.0632	48.3186	-0.0779807	1.42796	Âµm			0.404858	5.69527	7.33669	1.44592	27.7723	Âµm
	19.7481	13.4337	38.5563	11.1261	-0.322239	Âµm			12.556	2.95511	-1.01981	9.94692	2.31755	Âµm
	9.72167	20.5696	34.3715	15.3645	16.9715	Âµm			7.58055	2.75666	4.82977	9.8257	3.8421	Âµm
	15.1658	4.3242	31.9773	2.38968	23.2719	Âµm			9.67735	1.73086	0.666065	5.65303	22.2478	Âµm
	21.4544	0.160254	41.6746	5.9381	7.1954	Âµm			2.63476	6.50907	0.336843	22.4154	10.4995	Âµm
	13.7556	1.96075	22.609	5.09621	6.24474	Âµm			3.54125	6.15413	-1.05992	21.0067	14.6438	Âµm
	23.1321	5.69831	19.8984	16.9867	27.1878	Âµm			5.74875	-0.547354	4.94416	22.0404	-0.925897	Âµm
	16.4263	10.4413	38.8306	4.47089	20.4602	Âµm			0.0557188	13.9307	16.6148	10.6082	0.355874	Âµm
	13.2886	14.6063	24.6098	11.4904	13.7182	Âµm			8.26877	0.08865	20.4085	2.72837	5.58372	Âµm
	16.9076	13.8251	0.483901	5.82804	25.1728	Âµm			2.14982	0.91092	3.21768	-0.835381	-1.39031	Âµm
	17.9936	7.46245	21.152	-2.10634	15.5485	Âµm			-0.275021	7.33264	12.6088	0.162482	1.75555	Âµm
	22.9619	7.01972	7.33494	-3.7524	25.9184	Âµm			5.8854	-1.44989	2.2084	5.25531	4.89881	Âµm
	16.0295	5.07785	42.2652	-2.3285	11.4714	Âµm			2.05257	1.13677	-1.88336	1.00283	13.7125	Âµm
	19.8841	3.85916	5.35564	-2.38311	3.76067	Âµm			4.19475	9.09966	9.47833	4.69675	3.37783	Âµm
	6.55854	-2.71921	18.4567	8.8265	0.457442	Âµm			4.62604	2.21484	3.86195	1.79141	3.04885	Âµm
	4.20162	10.2257	11.237	1.79803	13.5856	Âµm			7.80002	9.30796	3.54372	8.84184	-0.625777	Âµm
	12.314	7.84001	12.7746	2.40731	31.0299	Âµm			10.0453	0.520929	0.126178	8.26677	5.90606	Âµm
	5.62134	8.51746	42.1368	5.15346	4.04045	Âµm			3.80256	0.00493201	1.73866	6.5252	6.62942	Âµm
	11.113	5.00267	26.0777	12.5095	28.9721	Âµm			2.26171	0.876001	-2.70851	2.32326	6.55567	Âµm
	8.38097	1.9619	35.9066	6.7302	11.1763	Âµm			4.51041	5.34748	1.28969	2.38286	10.9077	Âµm
	9.49938	1.02593	16.1626	2.92094	14.7039	Âµm			1.35744	17.9273	2.9335	10.328	13.8203	Âµm
	5.21537	7.48624	48.7057	14.0231	17.1194	Âµm			9.77357	18.6436	0.383132	13.0333	9.68671	Âµm
	16.5709	10.1403	17.4052	13.0207	4.00458	Âµm			5.13884	0.145848	5.91095	7.73731	14.8509	Âµm
	15.3941	6.14852	19.4721	9.88563	3.45337	Âµm			4.94514	1.96343	7.14487	1.33338	8.83978	Âµm
	19.3669	9.10518	12.3834	8.7882	24.7302	Âµm			3.17157	8.07914	2.99657	5.49226	18.797	Âµm
	12.6143	3.9366	16.2709	1.96521	27.4034	Âµm			-0.527637	8.73914	4.64139	-0.0900408	3.34449	Âµm
	19.8326	5.72632	5.97542	11.1402	25.8874	Âµm			-1.33613	6.40884	3.16405	14.9607	12.4891	Âµm
	20.1199	5.69716	14.4894	25.8218	4.33763	Âµm			12.5491	5.90524	6.98622	-1.92318	3.93891	Âµm
	9.24022	10.7209	43.8392	-0.324068	2.85246	Âµm			-0.372125	8.31957	11.7546	13.1455	21.9627	Âµm
	8.62541	18.686	38.9443	12.1321	10.0539	Âµm			4.77195	14.6828	17.07	9.48058	2.39347	Âµm
	11.3776	2.02801	22.8304	15.6996	20.8558	Âµm			9.30161	18.2917	-1.05061	5.21569	14.5713	Âµm
	4.70627	-0.323281	36.154	22.5661	9.87883	Âµm			6.77985	12.7674	4.03433	10.5127	16.1907	Âµm
	1.07213	1.85144	35.0492	6.79236	12.2218	Âµm			10.0537	13.226	7.91583	20.8602	5.65673	Âµm
	16.765	-1.46007	28.84	5.8102	13.9483	Âµm			-3.85855	11.1393	12.8233	1.33611	13.6647	Âµm
	18.9891	2.05232	11.7163	0.637102	2.24497	Âµm			-3.47806	8.0167	4.49434	0.641212	8.30624	Âµm
	18.0825	2.76446	38.0722	3.60311	10.448	Âµm			0.673036	-1.40806	6.3825	0.566082	2.07106	Âµm
	19.582	-1.05796	35.7141	-1.18806	4.42132	Âµm			4.34759	-0.740843	5.82212	3.3624	6.52062	Âµm
	11.3874	-2.61529	47.4174	10.5975	2.32779	Âµm			4.03213	3.91962	8.28186	6.45792	2.4777	Âµm
	-1.34475	2.3123	44.1347	10.2354	2.21785	Âµm			0.401151	3.10504	-0.135036	3.62275	2.6805	Âµm
	6.99124	2.22634	35.014	4.92918	1.81086	Âµm			-0.869341	1.35587	1.59947	-3.04903	1.64965	Âµm
	8.45101	-1.07613	30.0272	2.40426	2.51491	Âµm			6.50467	5.70616	2.61485	3.47594	0.104117	Âµm
	10.9497	4.17838	40.8878	-2.19221	2.92699	Âµm			4.119	14.3425	5.13081	1.37093	3.23615	Âµm
	-1.97069	3.89308	43.1125	0.176725	9.14406	Âµm			1.34109	4.43205	9.49123	9.21104	0.557426	Âµm
	2.47139	1.62623	44.8156	3.19165	2.57999	Âµm			6.54486	2.35744	4.16165	-1.87881	-0.786009	Âµm
	5.19811	5.31552	33.6937	3.79441	0.546188	Âµm			2.31856	1.80566	2.91092	5.74134	5.60607	Âµm
	-0.147684	20.8402	31.2245	5.24809	-0.1836	Âµm			1.15147	7.60361	3.82381	1.70326	2.47787	Âµm
	14.3334	0.957992	38.1055	2.87617	8.5952	Âµm			7.3861	6.4441	1.10687	6.17947	4.81342	Âµm
	-0.509315	3.56852	6.57525	0.814889	3.6055	Âµm			8.54965	6.10734	1.80147	4.28174	4.69659	Âµm
	9.62176	5.6601	2.00308	7.55926	7.34342	Âµm			5.19521	12.8641	2.69157	12.1993	13.9874	Âµm
	1.56169	3.47538	1.13191	-1.53218	4.77149	Âµm			-1.39202	7.19579	2.03371	1.99796	8.02602	Âµm
	3.97634	6.70735	8.09143	8.12734	5.30214	Âµm			10.9032	20.9003	9.84734	6.08214	14.791	Âµm
	17.0105	5.89086	13.4104	8.17278	2.93675	Âµm			-2.07903	6.46662	14.8535	1.98298	23.9203	Âµm
	21.4694	1.5612	13.6073	-0.914112	12.0143	Âµm			-3.13434	9.43835	20.3936	17.7066	16.9553	Âµm
	3.51703	9.34872	18.5438	-1.5915	9.67164	Âµm			-4.81851	10.878	11.7722	2.93112	22.2449	Âµm
	1.82256	7.14086	18.2391	3.08378	0.244065	Âµm			-4.85513	-0.0617073	7.43802	16.8394	14.6661	Âµm
	0.80609	3.27319	0.550807	6.32231	2.25904	Âµm			-4.62697	1.81015	4.11583	8.03337	24.8155	Âµm
	3.00068	8.77832	0.751894	0.0077157	0.841122	Âµm			2.62097	3.25194	2.06073	0.1247	34.7825	Âµm
	-2.90741	10.4267	22.0571	4.93843	-0.694818	Âµm			6.96254	18.3718	-2.4192	1.97399	33.0024	Âµm
	-0.517264	8.01738	14.8446	12.2016	1.2127	Âµm			11.6585	3.76617	12.2625	7.85474	28.5409	Âµm
	-2.67819	12.4747	15.0922	9.4806	5.65267	Âµm			3.15598	3.85609	3.41445	0.0371585	24.3394	Âµm
	-2.56572	4.08319	15.0109	5.61368	23.4405	Âµm			0.496435	2.43995	1.27631	5.02943	7.06857	Âµm
	1.21648	2.12187	1.94571	-2.01049	7.05874	Âµm			5.47433	-1.16947	-1.24432	-3.18342	4.19649	Âµm
	7.91362	5.71376	1.24759	3.37569	4.82905	Âµm			7.89471	9.5931	6.2354	6.63033	-0.665215	Âµm
	4.61531	14.9977	4.66172	4.67725	4.76937	Âµm			4.42024	10.7626	3.12401	6.37281	2.05024	Âµm
	9.21179	3.67279	-1.30283	2.51661	11.7045	Âµm			5.35016	27.8493	1.22827	6.95659	3.69751	Âµm
	9.361	2.58955	3.19854	4.39853	11.9989	Âµm			4.36653	18.2828	1.84958	6.93627	7.77827	Âµm
	1.56254	0.0677781	-1.8149	1.41589	7.66519	Âµm			7.23547	10.5873	0.938649	-0.930135	10.2248	Âµm
	14.7873	-0.629279	4.39989	10.0456	-1.81869	Âµm			5.1068	11.3831	1.52063	-0.48101	40.691	Âµm
	5.71263	4.27322	5.84882	3.11418	2.98479	Âµm			0.939282	10.4783	3.16415	11.2049	26.5198	Âµm
	23.203	-2.90359	22.4964	3.89173	1.61547	Âµm			10.504	4.64165	4.83085	8.36602	36.8727	Âµm
	1.89043	-3.58937	22.7147	4.78161	-0.221958	Âµm			7.14199	3.17927	0.918403	4.24429	15.7578	Âµm
	6.57775	-2.51708	14.0573	4.50679	5.86452	Âµm			8.10781	2.74883	3.07111	1.40601	29.3183	Âµm
	7.08342	0.559911	43.2699	4.75444	3.32734	Âµm			8.5775	4.11853	-1.74391	-3.54462	14.9297	Âµm
	6.36156	-0.514258	38.8327	12.7389	8.84406	Âµm			-1.78747	11.2304	7.00657	4.28375	21.6157	Âµm
	17.0903	8.66781	0.0401219	10.6991	1.46385	Âµm			8.13175	17.644	16.2412	5.97471	19.5917	Âµm
	0.608031	3.19782	7.86965	12.9245	14.9747	Âµm			0.431393	23.1002	15.057	-0.851208	32.7629	Âµm
	3.18235	5.70702	1.01831	10.6903	9.19943	Âµm			5.8311	10.3784	13.2704	27.1737	22.3045	Âµm
	-2.43112	3.03459	11.6874	9.07326	10.3807	Âµm			3.03588	4.78614	17.2389	10.929	18.6029	Âµm
	6.71925	4.96681	2.62945	1.27507	11.271	Âµm			3.99135	2.44052	11.5981	10.7475	23.3546	Âµm
	1.24294	8.52571	17.2948	9.50145	12.9402	Âµm			4.22261	0.615231	7.58256	7.70205	15.2138	Âµm
	0.314557	5.16167	13.8812	4.12625	0.0989315	Âµm			3.29881	5.56035	5.12609	6.28995	17.64	Âµm
	13.9315	1.69387	12.7941	11.3267	4.53309	Âµm			-0.666357	-0.506048	7.73118	0.393571	20.501	Âµm
	3.48954	5.88018	-0.261766	3.89331	17.1918	Âµm			2.74988	3.28137	1.25157	-0.170184	8.45822	Âµm
	9.6771	2.44781	4.95629	5.81214	4.38656	Âµm			4.6567	16.9465	13.1247	1.71775	13.7883	Âµm
	8.34898	4.51924	5.4522	10.2737	5.41331	Âµm			4.81399	9.68988	3.32312	6.67086	7.74332	Âµm
	9.62687	13.4968	15.0432	4.35887	5.24484	Âµm			2.52711	20.3993	1.7394	9.66959	-2.20486	Âµm
	-1.8608	-2.16216	1.50635	8.00595	1.12251	Âµm			5.11082	17.6575	0.953273	7.17888	-1.14785	Âµm
	0.0364744	5.54963	1.42064	12.3887	9.81864	Âµm			5.5227	10.268	-1.2778	-1.24828	0.929252	Âµm
	5.39376	2.9665	13.3963	9.29091	3.90295	Âµm			6.867	12.8415	0.417095	5.24083	0.120382	Âµm
	14.8661	-2.20438	3.46296	20.8747	6.06615	Âµm			13.1497	-2.1664	0.367522	3.75532	4.36748	Âµm
	8.41065	-0.138131	0.5973	23.374	8.56482	Âµm			12.6756	3.60286	6.91775	-1.53753	3.44172	Âµm
	4.16388	4.70928	5.94146	26.8683	4.64712	Âµm			7.47365	11.7176	7.50834	5.88036	8.27209	Âµm
	13.1873	7.34117	-0.0473855	25.7062	16.1893	Âµm			-0.945478	10.2357	9.27378	10.8901	2.87552	Âµm
	-0.477653	-0.686681	2.42778	20.5536	7.51507	Âµm			3.06053	3.9297	19.7089	7.2722	3.29832	Âµm
	0.781781	9.77181	2.23343	15.2285	14.4198	Âµm			10.5388	15.3875	4.34581	1.57692	14.5912	Âµm
	15.1238	6.9646	11.3394	16.2653	-1.10752	Âµm			10.9027	1.55122	11.7837	7.83661	33.4851	Âµm
	16.9898	3.58517	7.59202	8.88476	8.56366	Âµm			5.53774	7.67584	2.00014	0.0573773	29.9644	Âµm
	4.29582	6.8814	4.25913	9.59277	1.68994	Âµm			18.356	9.56808	5.03076	6.7242	33.8673	Âµm
	16.0804	5.38968	4.48618	3.51033	3.06035	Âµm			-2.6118	4.87193	0.253292	-1.29922	27.901	Âµm
	1.8585	3.05742	7.08714	9.96108	-1.98899	Âµm			12.2063	15.5291	12.9045	4.10279	30.7799	Âµm
	3.41651	7.56584	0.891923	5.56109	-0.80496	Âµm			12.0022	10.3338	9.88099	0.563281	21.6148	Âµm
	-1.33113	10.7546	2.74502	18.4575	-0.0510914	Âµm			4.87791	4.02321	2.00972	4.81918	24.4614	Âµm
	-2.44014	8.14266	1.77327	19.8902	1.95596	Âµm			5.2789	6.52877	3.07805	3.10809	7.28016	Âµm
	2.59132	8.7362	2.72843	8.573	11.4626	Âµm			5.45641	6.56205	0.379166	2.81608	10.5483	Âµm
	-2.5388	2.49308	0.777501	8.42548	6.25891	Âµm			0.784255	3.96976	2.50687	9.03233	13.5956	Âµm
	-2.57773	1.9236	3.96608	10.7502	9.74804	Âµm			2.18743	-0.183445	1.45377	2.39352	3.0488	Âµm
	-0.844049	7.13859	3.88514	18.0245	10.0642	Âµm			7.78032	7.73912	-2.5734	-1.3733	0.422846	Âµm
	0.620814	6.53298	1.46763	8.03394	3.57763	Âµm			3.18909	16.0606	-2.94173	-2.37924	-2.06473	Âµm
	12.7018	2.39349	6.50773	3.64556	6.24386	Âµm			6.50871	7.0269	-1.39972	-0.418358	2.84345	Âµm
	14.5609	2.66207	1.02858	14.736	8.23787	Âµm			2.86359	12.687	9.7176	1.03898	3.30234	Âµm
	20.5629	1.08344	3.68461	9.7476	-0.840724	Âµm			7.38451	8.02691	10.1705	2.09327	-3.5447	Âµm
	20.2848	9.46659	0.630175	18.9468	10.6987	Âµm			8.2102	12.8528	0.00754717	9.58713	2.20182	Âµm
	2.13734	6.00727	2.44406	12.5802	9.29589	Âµm			6.18129	6.16788	4.5573	4.80219	3.14683	Âµm
	-0.234587	0.072582	7.26937	12.976	3.78967	Âµm			6.95343	9.32945	0.902422	0.47371	2.15432	Âµm
	-1.0615	9.91904	8.05908	4.08034	8.87298	Âµm			6.50356	7.41022	0.956987	-1.17968	5.44186	Âµm
	-1.82415	0.781957	0.664852	1.05396	2.45694	Âµm			5.03962	0.785352	3.22701	-3.57501	4.34157	Âµm
	1.08456	6.16052	2.48184	5.65665	8.55544	Âµm			3.33414	9.22114	-1.34051	10.1477	9.17392	Âµm
	4.36764	6.24529	1.41863	-0.56766	4.88566	Âµm			1.75473	6.6084	-1.32448	6.90303	10.1217	Âµm
	-2.47317	7.09954	8.41279	-1.82968	8.42141	Âµm			6.3524	11.2953	-4.33538	2.56762	8.35607	Âµm
	26.4114	11.3978	11.4206	7.59135	0.762951	Âµm			-0.962903	9.55422	5.82145	-4.2414	6.09626	Âµm
	7.12007	4.12742	5.63901	9.91112	8.23818	Âµm			7.54886	12.3318	3.7937	11.2065	14.3839	Âµm
	-2.77001	3.18453	1.19475	6.86191	2.42323	Âµm			2.78518	12.4279	5.56854	0.627541	35.0545	Âµm
	3.3161	5.32088	12.5401	15.6397	0.647717	Âµm			3.13481	16.995	0.314908	-3.22218	21.4823	Âµm
	5.64068	2.20484	-1.38234	8.13704	-0.0843134	Âµm			2.34389	14.6301	6.38665	2.15121	-0.348919	Âµm
	-2.68612	8.11684	6.17874	7.46399	-2.0214	Âµm			1.48516	5.60475	6.80679	0.814435	8.83649	Âµm
	-3.03308	3.22961	8.36157	15.7924	-0.179801	Âµm			5.33231	10.0858	6.64592	7.62442	-4.57558	Âµm
	-0.124871	8.12769	1.44431	4.02221	3.52814	Âµm			1.86395	9.13618	-1.89711	-0.502778	1.27746	Âµm
	33.067	1.79537	1.6508	7.15715	3.52646	Âµm			4.22331	8.92828	-0.892493	2.19555	1.1496	Âµm
	35.4464	4.71067	6.05329	9.8073	1.624	Âµm			7.58348	12.2242	2.5133	1.47233	-3.63664	Âµm
	43.158	-0.068219	2.56375	2.99055	1.19383	Âµm			0.748941	5.55157	-1.10203	2.28326	-1.18153	Âµm
	7.30554	2.84067	6.79496	1.34043	3.32419	Âµm			7.26131	7.00965	5.03355	5.03336	8.90782	Âµm
	5.39789	-0.653634	-0.344685	14.4041	7.19062	Âµm			1.7643	7.0484	5.02394	1.47291	4.09725	Âµm
	-2.68003	-0.40872	0.933844	7.42834	5.36119	Âµm			3.65324	13.497	0.92383	3.10595	-1.26512	Âµm
	-2.64562	7.5118	4.77515	16.6574	11.6862	Âµm			2.42726	6.28056	1.26266	-0.0706085	2.45032	Âµm
	4.47984	10.8399	5.39021	1.62403	11.5616	Âµm			1.39634	22.4066	0.492076	0.951004	0.105036	Âµm
	28.5479	10.6201	1.67527	9.0479	7.11397	Âµm			7.56634	16.208	3.135	12.0644	3.5929	Âµm
	29.4772	4.81094	7.12957	1.14903	12.7724	Âµm			16.8239	13.8352	4.63535	14.3794	12.2062	Âµm
	32.6538	-3.43788	5.7525	13.1063	10.4166	Âµm			14.4802	17.384	-0.743503	4.94389	3.41106	Âµm
	15.9403	-2.86923	7.6629	3.01016	15.8098	Âµm			15.0445	-0.259589	1.76388	-0.342777	4.48485	Âµm
	-1.78099	-2.92049	5.23009	4.12176	0.335308	Âµm			20.2955	1.70814	2.68344	6.36886	3.88838	Âµm
	9.26165	-3.21219	6.75289	0.312189	2.52053	Âµm			1.57234	3.44523	6.28101	0.816818	1.27237	Âµm
	1.47296	4.16407	6.92176	-2.71626	9.43306	Âµm			20.7205	8.84469	1.02062	0.986324	2.67552	Âµm
	44.3081	7.13953	7.2042	2.10735	5.44394	Âµm			17.8413	8.20578	-2.19139	10.295	14.0914	Âµm
	45.5981	10.7891	9.26745	8.33446	-1.15713	Âµm			10.1356	9.21177	-0.595299	3.28015	5.50574	Âµm
	36.0497	2.69646	-0.333447	13.4363	1.47011	Âµm			3.58575	16.775	2.03113	7.08249	14.793	Âµm
	33.823	8.83017	8.03822	3.61689	10.5858	Âµm			1.83898	9.59146	4.90531	3.05941	5.61541	Âµm
	32.6915	0.00662669	11.1175	12.7114	7.86761	Âµm			-1.22939	6.28179	-3.65904	0.873635	3.58255	Âµm
	68.5243	4.86702	11.9306	13.7885	4.46004	Âµm			6.733	2.95062	0.936813	0.184782	-0.126596	Âµm
	58.5778	-4.07838	-0.269574	-1.75638	3.06295	Âµm			3.99626	11.8212	3.06835	1.96383	8.24319	Âµm
	49.5855	2.864	1.57986	16.2342	-1.57267	Âµm			2.95992	10.7793	-1.54872	0.333254	2.46411	Âµm
	55.6558	1.2082	2.86724	1.79725	-1.51963	Âµm			1.68163	12.133	-2.25795	3.53789	-0.299952	Âµm
	18.3132	3.82857	7.98559	-1.327	-0.845997	Âµm			3.20465	-4.23946	7.45464	0.837754	-1.34827	Âµm
	32.8115	3.0462	4.11355	6.00777	0.406436	Âµm			0.0647303	-3.30852	3.60274	9.01234	1.94216	Âµm
	18.5845	10.1037	6.21523	5.75103	3.99173	Âµm			4.95403	-2.83447	5.07658	2.68774	1.01864	Âµm
	43.0508	9.38067	-0.333159	5.60145	7.49732	Âµm			-0.759193	5.74874	5.6969	6.17626	5.10911	Âµm
	40.3017	5.36939	3.48836	8.14171	7.81606	Âµm			0.541474	-3.56531	6.24588	1.05764	5.51626	Âµm
	41.5791	15.4034	2.27263	-0.220513	3.3015	Âµm			6.66025	-2.10778	3.81571	2.87122	1.83313	Âµm
	47.0457	12.9926	1.18554	-1.15343	6.3845	Âµm			8.91161	10.7293	1.61279	5.04466	5.67946	Âµm
	48.1508	12.592	1.43175	6.20271	1.73464	Âµm			1.18191	10.8428	3.40057	1.57389	4.04287	Âµm
	48.6793	10.8884	19.803	-2.22839	4.03273	Âµm			3.07806	7.07518	1.68075	1.21255	10.5943	Âµm
	44.378	3.82721	5.39875	11.5537	1.77472	Âµm			7.54538	6.10987	1.70506	4.06717	-2.51474	Âµm
	32.8754	7.7093	9.29196	11.0184	4.01225	Âµm			2.8565	15.8158	0.794377	12.3774	3.14525	Âµm
	26.4985	7.18716	-1.43578	7.46134	0.582412	Âµm			6.04216	16.4215	4.60881	1.62431	8.64333	Âµm
	28.1952	0.547916	3.21977	9.89203	3.54596	Âµm			2.69927	8.93297	-1.16334	3.9587	12.5783	Âµm
	69.7423	3.76773	4.55719	5.10524	3.27988	Âµm			2.38384	22.4372	-0.594866	4.14396	1.02524	Âµm
	71.6551	3.74186	1.36433	5.70797	0.68616	Âµm			5.93189	19.017	7.92258	0.664808	8.77707	Âµm
	64.5289	18.8059	15.4807	12.3407	8.29836	Âµm			2.11619	9.13455	3.79015	-0.578831	2.44858	Âµm
	61.2792	2.64055	11.7577	-1.61232	2.90147	Âµm			3.64261	13.5815	2.23592	0.477096	6.05754	Âµm
	61.0817	16.8362	3.49411	5.38908	5.71322	Âµm			1.61761	7.65398	0.883321	3.79381	2.85004	Âµm
	58.1163	-0.35763	-0.48947	7.71803	11.0023	Âµm			1.08998	4.78817	3.75419	8.0745	4.62202	Âµm
	53.0029	-0.465253	2.4973	6.21661	4.57508	Âµm			-2.64837	11.8856	0.424513	3.0422	9.34294	Âµm
	46.3536	-1.24296	7.17763	8.38807	1.98993	Âµm			-4.06656	0.77652	-1.97253	0.32411	-1.748	Âµm
	28.5664	3.66784	7.93722	4.70771	0.319233	Âµm			10.7543	3.68253	0.383971	5.42377	3.08761	Âµm
	22.9058	7.61822	3.78497	-0.0209546	4.70852	Âµm			3.79649	5.45982	-4.12668	4.40511	-0.712422	Âµm
	35.8083	2.53715	0.959837	12.7858	-1.34904	Âµm			7.60619	8.4377	-1.73519	1.12655	0.00110198	Âµm
	72.8878	3.87056	4.11211	-1.52757	11.3209	Âµm			7.67346	1.26905	-3.44333	-0.095572	5.72538	Âµm
	25.5138	-2.93696	1.72137	4.98321	-1.51988	Âµm			3.95746	3.45065	-1.46761	-0.594596	4.33134	Âµm
	13.6293	3.29451	7.86072	4.83408	-0.972838	Âµm			4.5312	9.66252	1.1225	-2.77672	-0.784061	Âµm
	10.0136	4.85422	0.232067	10.7123	4.65983	Âµm			5.89695	3.2629	10.6207	5.65339	4.95442	Âµm
	22.0133	2.71738	11.4477	19.0914	0.923231	Âµm			0.0248677	1.04111	3.78911	2.09535	9.28227	Âµm
	23.3717	8.05003	7.85366	27.1	0.597309	Âµm			0.867586	-1.71655	0.841764	7.84836	-0.791863	Âµm
	21.1665	9.12449	4.68152	21.8348	1.92037	Âµm			7.01935	8.10098	-2.22683	3.48962	-1.86985	Âµm
	22.9839	9.78571	3.09071	27.5803	0.882582	Âµm			10.4445	-2.08033	7.27362	15.2623	13.8981	Âµm
	23.322	9.33926	3.55501	24.8365	5.32686	Âµm			5.22048	8.07341	6.01321	1.38082	0.363677	Âµm
	34.9643	10.9974	-1.29176	0.211798	1.88123	Âµm			6.7515	21.0674	0.816618	2.03723	13.4897	Âµm
	17.0269	9.84631	2.77033	0.145386	3.70475	Âµm			2.2042	12.6229	4.54705	-1.48845	10.9723	Âµm
	26.0443	6.46974	4.76019	3.64	4.73949	Âµm			3.66075	17.035	1.0648	2.86443	10.9309	Âµm
	38.9929	1.74196	1.21401	12.44	5.5609	Âµm			2.90543	17.7293	-0.497093	2.1795	-0.378915	Âµm
	48.7241	1.80806	0.925434	17.1849	-1.25482	Âµm			2.52237	17.4995	-2.39727	-1.18702	8.16668	Âµm
	43.262	5.93995	0.921118	19.6335	8.51703	Âµm			7.85925	14.4996	-1.06877	-0.673811	7.0777	Âµm
	58.8943	-1.04217	6.72142	24.456	2.10372	Âµm			0.680472	12.5684	3.1495	-1.6032	8.5255	Âµm
	56.785	0.248388	10.5689	19.4461	4.3578	Âµm			16.9151	4.30657	1.81017	-2.0546	19.109	Âµm
	50.6647	4.29066	0.952576	23.3645	0.177408	Âµm			14.8264	10.4052	7.56291	1.34964	7.37629	Âµm
	53.7242	5.42097	9.92583	2.25317	4.79183	Âµm			1.00802	12.7435	0.653837	2.93355	12.8683	Âµm
	57.5546	10.5642	1.23661	4.55954	3.70898	Âµm			4.98175	3.60461	-2.081	2.75708	5.03186	Âµm
	48.4893	3.77163	1.40608	-2.53312	8.58692	Âµm			0.564396	8.32046	0.418661	5.34618	5.20641	Âµm
	72.2118	9.63864	4.97273	27.3145	0.717202	Âµm			3.12181	5.79759	-1.70731	9.67016	4.74791	Âµm
	64.6988	3.62015	12.0137	9.81703	2.99894	Âµm			15.648	12.9432	1.58201	1.58938	5.68601	Âµm
	60.3045	7.21781	12.3556	19.4469	0.592707	Âµm			9.4238	13.3192	2.86904	4.57465	1.29503	Âµm
	63.8071	-3.45188	18.311	23.1486	0.121466	Âµm			0.740983	8.17672	4.75802	-1.70357	4.78306	Âµm
	4.07392	-4.23039	13.5145	19.5913	-1.78882	Âµm			6.28458	3.32919	5.85827	0.346896	-0.821852	Âµm
	11.2647	-1.31702	6.58601	21.082	3.03135	Âµm			9.75852	3.65801	4.48249	-2.0787	-0.291592	Âµm
	5.69712	4.36317	11.6981	7.13039	0.697131	Âµm			4.26994	3.58847	1.94289	-0.806264	8.35734	Âµm
	19.5437	-3.98304	4.27515	28.0341	-0.849718	Âµm			8.83767	-0.582106	1.22194	-1.92793	6.09065	Âµm
	16.167	8.53408	6.06906	9.04545	-3.14267	Âµm			4.38047	11.3663	1.60248	0.141573	7.7951	Âµm
	27.3453	6.21074	2.68496	8.77557	6.12664	Âµm			6.3856	16.0209	5.6504	-1.40568	5.33886	Âµm
	31.7645	7.88762	5.0232	25.6839	-3.30149	Âµm			0.674013	15.7593	-0.0404922	0.298324	4.42101	Âµm
	23.9202	7.41367	5.47112	3.45077	-2.05783	Âµm			1.31235	21.1631	4.6242	1.04452	3.84766	Âµm
	46.6559	4.10523	1.79634	25.7053	8.45366	Âµm			-1.99026	21.2623	5.03145	3.32083	2.76321	Âµm
	23.6644	0.424497	7.86409	24.6128	1.80796	Âµm			2.03281	11.4564	12.731	4.68386	2.76458	Âµm
	35.2012	0.777611	15.2919	8.12913	1.81014	Âµm			7.70303	7.64528	1.93251	11.1165	2.54585	Âµm
	57.1397	3.63251	11.3949	14.4797	3.67292	Âµm			4.35737	10.656	-0.00918725	2.17783	5.35397	Âµm
	65.0858	9.53205	8.88731	6.92553	2.6921	Âµm			6.13945	-1.49876	-2.57261	-0.00107489	15.095	Âµm
	66.0668	7.34229	7.40249	18.8549	4.50475	Âµm			10.2408	9.53422	3.033	8.72166	6.38136	Âµm
	71.7438	1.11568	12.8976	15.8325	2.38366	Âµm			7.78872	9.34054	0.271844	2.81249	16.0716	Âµm
	71.6507	4.17676	3.05559	16.3574	10.7589	Âµm			3.60589	3.9575	6.84002	-0.607555	6.00064	Âµm
	9.89219	-3.24078	2.52691	12.2765	-2.90147	Âµm			7.49803	7.51522	3.22036	1.03154	6.51843	Âµm
	13.38	8.31134	0.0523747	11.2879	1.72086	Âµm			-2.81428	0.403125	4.40341	3.54101	16.2244	Âµm
	17.4451	7.43733	-0.156125	13.5976	8.42266	Âµm			2.17714	11.8839	0.843566	7.60341	15.4053	Âµm
	18.7213	12.1813	36.8432	11.2179	-1.83942	Âµm			5.06271	15.8606	2.61099	-1.66538	2.42273	Âµm
	14.9219	8.02459	23.2396	2.92235	1.7367	Âµm			3.96096	9.76186	-3.36259	-0.780973	6.45528	Âµm
	45.5936	3.0277	9.5028	-0.863506	3.25692	Âµm			4.69887	4.14948	2.74211	1.49786	4.17036	Âµm
	44.3047	6.29393	18.2552	9.03775	1.71162	Âµm			0.879989	19.3951	4.52834	2.42841	9.33825	Âµm
	45.325	3.57723	12.1083	21.4195	3.71927	Âµm			-2.26458	23.023	-3.74105	0.296739	4.99363	Âµm
	41.6579	1.98008	18.0953	16.702	1.57314	Âµm			-3.1282	10.3438	-3.6038	0.494695	3.35163	Âµm
	59.261	-0.419851	17.8604	19.8178	3.95597	Âµm			3.83072	15.8023	5.60903	4.67929	1.12779	Âµm
	24.0113	1.1576	16.8656	1.61382	4.21695	Âµm			-1.6575	12.9078	5.54629	2.102	7.76892	Âµm
	17.138	3.5475	-0.842985	1.61488	6.79897	Âµm			13.6598	12.5678	2.69052	-1.69325	4.00619	Âµm
	22.4783	1.7226	4.25384	7.54521	5.69095	Âµm			7.76598	16.5093	4.85318	-1.14022	4.63108	Âµm
	22.9936	11.8562	0.168314	1.72805	7.22526	Âµm			7.52397	14.0982	-2.96015	0.898142	6.09432	Âµm
	23.2205	3.67705	3.62714	2.54102	4.21903	Âµm			7.88659	0.786713	-2.68114	-0.907137	6.64227	Âµm
	17.7679	6.33151	-0.356472	10.9131	5.40831	Âµm			0.334909	6.71761	6.59107	-0.729332	7.02287	Âµm
	30.7545	4.19616	1.22803	11.6885	9.8754	Âµm			4.32996	3.14385	1.02577	1.05187	2.30719	Âµm
	25.4931	2.94662	-0.861518	2.00213	6.35444	Âµm			2.84486	4.60633	-0.682426	1.84485	6.26299	Âµm
	46.2868	9.35405	4.65026	10.9124	4.77461	Âµm			5.93394	0.459803	-3.47293	4.86668	0.731963	Âµm
	27.1705	3.3673	24.5973	13.4162	9.50701	Âµm			2.87901	3.35648	5.01671	-0.624367	1.66471	Âµm
	47.8596	6.93493	12.8244	18.938	2.23916	Âµm			6.32381	4.5277	4.17479	3.4438	1.11147	Âµm
	4.55776	-0.976525	2.33073	17.446	-3.0146	Âµm			0.113553	3.47474	6.14006	-5.19566	3.63592	Âµm
	13.1049	1.07888	3.10992	27.8982	7.21073	Âµm			2.78381	0.269434	2.1528	-1.2935	12.5214	Âµm
	14.5099	6.06202	20.3981	1.26638	2.10426	Âµm			3.97626	11.9492	1.51585	11.8943	-2.21806	Âµm
	22.6687	7.32759	6.45899	-1.34798	3.50639	Âµm			-1.94241	2.65353	6.28834	0.774338	2.10096	Âµm
	20.4131	0.227584	0.235149	13.9106	1.43633	Âµm			5.27234	13.5942	3.96251	-0.345923	15.1585	Âµm
	21.2708	-3.96469	9.32016	10.985	2.15415	Âµm			-0.676573	9.61811	2.46083	1.49485	7.80579	Âµm
	20.0827	0.108963	15.4866	15.7558	-2.9786	Âµm			3.46683	12.2151	-2.07443	3.30005	11.8923	Âµm
	27.0795	9.66226	11.3293	3.70959	1.93245	Âµm			0.273948	7.57365	0.94874	20.5881	-0.126652	Âµm
	33.8297	4.58794	2.9466	26.9959	2.35339	Âµm			7.03595	10.3754	-0.00943181	-0.131818	11.2318	Âµm
	38.9453	8.14376	1.13105	22.2416	4.04472	Âµm			2.44212	8.31417	2.49879	1.03975	-0.10619	Âµm
	46.9859	9.18725	8.23909	4.1836	2.00482	Âµm			-1.81519	3.88258	3.35512	0.900181	5.81643	Âµm
	44.7543	3.51366	1.70726	3.2107	3.36305	Âµm			5.97063	8.66609	-0.497537	12.3331	-0.685207	Âµm
	49.6308	11.0276	0.241993	5.51858	1.49405	Âµm			-1.50804	3.36553	10.2964	1.22098	3.93445	Âµm
	43.4474	3.9222	11.9232	8.29388	7.50514	Âµm			12.164	6.22388	9.08966	0.490014	0.689598	Âµm
	53.1919	9.12615	10.1497	6.29644	1.36273	Âµm			3.04725	6.61407	-1.51824	0.288014	7.18492	Âµm
	57.7946	7.07188	6.11039	9.44644	8.1214	Âµm			12.2744	0.0620237	2.89955	-3.15443	3.10464	Âµm
	16.291	3.20529	18.575	21.1255	8.25727	Âµm			13.2101	0.173016	-0.980477	0.864672	8.14222	Âµm
	3.18569	6.46338	3.66411	9.22945	5.57415	Âµm			0.773284	-0.299909	1.31009	2.59489	2.4118	Âµm
	13.2775	10.5616	4.54671	16.5089	7.18788	Âµm			14.4182	1.64111	12.273	4.1046	6.76798	Âµm
	23.0331	0.507379	-0.573131	8.29563	4.14973	Âµm			16.2786	0.793433	1.76779	2.33725	0.0667848	Âµm
	54.5846	2.5112	22.8365	1.08106	4.90048	Âµm			3.27702	11.1737	11.1022	2.73028	5.20329	Âµm
	51.9217	2.09187	15.3191	3.46749	4.98683	Âµm			2.73367	2.65221	4.1339	1.25713	-0.512391	Âµm
	13.1547	9.51105	2.79766	2.97237	2.50991	Âµm			1.26556	6.50152	-1.81677	-0.283793	6.19933	Âµm
	0.0819528	6.61677	2.95213	8.80624	1.54532	Âµm			2.24017	6.40758	0.241033	-0.0110062	6.72037	Âµm
	15.6648	6.79033	19.8399	3.77192	2.48462	Âµm			2.00497	-0.221788	-0.676359	4.91866	3.19535	Âµm
	4.22789	5.25343	-0.588796	17.9451	5.75435	Âµm			-1.41914	1.34479	1.49675	-0.865897	2.15588	Âµm
	14.7037	5.61815	0.398677	23.3355	2.9295	Âµm			5.28078	4.21097	8.07611	-0.505092	2.05155	Âµm
	11.7301	8.23328	2.53127	11.0295	8.70975	Âµm			0.927829	0.806661	2.95161	22.4667	0.459132	Âµm
	30.1465	7.20516	10.9929	-0.904378	3.06774	Âµm			0.0233	6.89261	3.17084	31.4821	-1.34021	Âµm
	32.458	10.6147	2.64052	3.18408	-0.0379011	Âµm			-0.890344	4.8935	3.93393	18.9981	-0.91343	Âµm
	43.1545	12.759	12.0219	3.00452	-0.319145	Âµm			3.79062	9.9753	-1.7698	7.49541	1.57458	Âµm
	46.5254	10.3563	0.269774	11.0922	4.91038	Âµm			0.287091	2.26745	-2.87053	5.09073	1.39407	Âµm
	49.1792	-2.53662	1.04798	28.6104	-1.90515	Âµm			6.29273	8.83873	8.08897	29.1879	2.20254	Âµm
	54.8803	12.0261	5.60468	17.657	-1.96298	Âµm			2.64266	11.7868	-1.7898	15.4621	15.8064	Âµm
	59.0287	12.1317	30.4281	22.6358	7.03293	Âµm			6.23786	5.84114	3.36524	32.9791	1.01773	Âµm
	22.1679	5.3477	31.3454	6.12079	11.9394	Âµm			14.7948	6.85241	10.3458	29.6765	-0.218377	Âµm
	15.2033	12.5991	30.9383	17.8263	8.85868	Âµm			17.4271	-1.29393	6.84174	29.4767	4.14408	Âµm
	5.65559	0.950229	25.5117	3.67358	8.37753	Âµm			8.21681	1.68459	2.3413	0.476799	5.14551	Âµm
	17.4377	-0.936725	31.661	5.69893	2.95646	Âµm			20.0164	-2.41344	3.40616	3.46055	2.73461	Âµm
	18.6743	12.1917	7.05504	10.1688	-2.67413	Âµm			10.4887	-1.24683	6.11535	4.51202	4.3566	Âµm
	10.1213	11.5698	11.4992	3.61056	-0.295486	Âµm			12.9256	2.19096	4.52952	0.632976	2.33457	Âµm
	38.7339	11.4828	46.1149	2.39521	-1.17516	Âµm			18.2412	-2.67786	4.98113	1.66542	9.91727	Âµm
	33.6175	12.9657	15.6445	7.46483	-3.38994	Âµm			9.73396	2.92127	-2.44954	9.04184	-1.41271	Âµm
	53.6384	8.73508	11.1999	2.19501	-0.51745	Âµm			17.9813	2.16461	2.30926	5.10438	1.07067	Âµm
	0.960839	-0.464806	33.8319	6.43333	2.14898	Âµm			8.99487	2.63329	6.24085	-2.27382	-0.474897	Âµm
	13.4882	2.1592	18.3141	4.60661	-0.106386	Âµm			15.6649	5.24774	5.71107	0.322089	1.76613	Âµm
	-2.40778	17.0916	10.1797	4.06937	2.16949	Âµm			13.907	1.74418	4.13745	-2.75591	6.7791	Âµm
	12.8768	6.28981	5.8033	3.33537	-0.810375	Âµm			18.7151	4.08004	4.46426	4.33731	10.5855	Âµm
	4.40683	11.3867	6.33081	0.386326	-2.95547	Âµm			11.908	9.92717	16.3169	14.9969	10.8649	Âµm
	-1.69575	19.7009	5.50194	0.557438	11.1755	Âµm			12.94	-0.245627	37.7284	16.7453	-1.72942	Âµm
	-1.95607	16.4332	2.80124	1.64994	2.66979	Âµm			10.5178	-1.94968	45.3495	18.8255	-1.40321	Âµm
	19.9901	8.98313	2.80825	4.70623	3.60252	Âµm			17.1121	-1.14739	2.51277	1.5127	1.05379	Âµm
	7.74625	11.9358	3.93317	3.54894	2.41318	Âµm			13.7452	-0.623786	3.52874	3.65357	2.1603	Âµm
	17.8982	10.5118	38.4822	3.97735	1.74191	Âµm			18.4369	6.86372	12.0513	4.71354	21.406	Âµm
	29.1404	-0.267024	49.779	1.5402	-0.629725	Âµm			4.84206	-0.223571	41.5708	5.97323	0.107168	Âµm
	27.3315	16.5685	49.1112	1.29904	0.369451	Âµm			16.0649	1.75593	5.40517	5.50081	15.5147	Âµm
	35.4426	9.08321	27.4182	8.07941	-1.91798	Âµm			7.24362	13.8798	6.33726	-1.83805	12.6234	Âµm
	33.2198	6.80562	15.6545	4.62207	3.34947	Âµm			17.6424	14.0111	5.91635	3.27042	18.6139	Âµm
	39.0648	9.8345	37.0702	4.27311	4.64265	Âµm			4.23442	12.2278	15.4703	-1.21978	16.8008	Âµm
	39.3043	15.1703	3.41921	14.4196	-0.00311614	Âµm			3.9352	1.82601	36.0787	4.25813	14.435	Âµm
	47.4586	13.7121	9.88942	12.2793	2.00087	Âµm			9.50311	-0.0842737	6.40377	2.34401	4.49831	Âµm
	49.1367	33.652	7.11879	4.4691	-0.893228	Âµm			4.56887	-0.453337	17.7504	9.53199	2.49962	Âµm
	35.9982	15.4301	1.35438	3.56383	-2.3372	Âµm			6.14662	3.2128	13.6068	1.68568	0.179118	Âµm
	5.8644	5.26489	26.0001	5.58679	0.976672	Âµm			15.6304	3.82461	9.5268	0.70077	1.20465	Âµm
	13.0067	22.1394	12.5898	5.06655	3.73738	Âµm			10.1678	7.98037	21.0694	0.704349	-0.80675	Âµm
	1.31112	8.51553	29.3665	1.54274	2.56251	Âµm			11.1957	4.60807	17.3376	7.43127	1.23047	Âµm
	10.874	9.16048	2.48806	3.06235	2.30098	Âµm			15.7695	-0.202056	21.0518	15.3321	10.0263	Âµm
	5.98416	17.2127	10.2865	4.18302	3.0786	Âµm			14.8454	-0.250008	16.4745	15.514	8.21548	Âµm
	11.0759	16.0471	8.22088	8.47088	1.59298	Âµm			17.6557	0.560142	27.8042	10.7305	9.39393	Âµm
	6.02886	4.12596	31.5524	-1.7416	12.5687	Âµm			17.4495	-1.45036	16.58	0.726755	14.2443	Âµm
	8.23144	20.7113	34.2123	1.61068	-0.078194	Âµm			19.1118	-0.287195	11.7549	-0.559719	4.80398	Âµm
	23.2843	11.2283	45.7431	1.09874	-0.0300008	Âµm			14.9098	4.45562	21.2188	9.17596	12.2025	Âµm
	11.5875	11.3735	2.87486	-2.02698	2.74895	Âµm			14.943	3.04529	3.44403	3.81958	20.141	Âµm
	21.6911	5.80669	1.0513	5.07492	4.06085	Âµm			16.455	5.0656	9.74764	5.09331	24.0852	Âµm
	23.1313	10.705	1.9698	1.36748	-1.24991	Âµm			0.27496	2.33926	4.90097	12.0893	24.9817	Âµm
	20.4763	15.4887	48.9169	4.74496	3.62868	Âµm			18.346	-0.0948819	15.4193	14.9436	10.1183	Âµm
	21.4708	25.7007	1.3368	6.35504	-0.842437	Âµm			11.6652	-5.10482	34.4246	5.32198	19.4046	Âµm
	28.1238	5.52437	0.421022	0.802266	-1.4721	Âµm			9.22751	7.26327	4.75783	-0.648648	3.55685	Âµm
	44.3371	9.88305	26.6238	-0.0605541	-0.107741	Âµm			18.5256	-2.18048	32.4629	3.74098	0.181813	Âµm
	48.1192	46.2193	23.7744	-0.997245	1.38496	Âµm			14.9763	1.92379	3.77397	2.61635	13.655	Âµm
	27.6127	48.404	9.99301	2.55718	0.692239	Âµm			16.2358	0.192511	5.13441	-0.107419	5.59366	Âµm
	10.9699	47.2229	41.1372	3.89123	-2.87469	Âµm			2.77389	4.52873	10.683	-0.724033	4.34415	Âµm
	5.38819	33.6935	2.28114	5.73612	5.4542	Âµm			9.63661	4.44582	19.9979	0.273835	4.62685	Âµm
	4.96436	15.2432	-1.00274	2.06317	0.24494	Âµm			20.3127	12.4559	10.459	-1.02991	-0.632896	Âµm
	9.01341	31.5	9.12999	8.10019	5.04243	Âµm			11.0741	-0.291353	23.2	13.2485	2.24991	Âµm
	4.21227	22.4459	1.59694	1.89392	0.646923	Âµm			5.78778	-0.332388	13.0335	-0.86038	4.43148	Âµm
	2.9667	28.0932	3.17251	3.78244	1.29854	Âµm			5.50562	6.74498	14.6245	6.54647	6.56968	Âµm
	-0.426967	27.7853	4.28924	15.4095	2.8211	Âµm			0.91056	10.8219	16.3731	3.35489	6.37241	Âµm
	13.3276	33.1619	39.202	1.98619	-2.32287	Âµm			21.0482	2.49169	21.8536	-1.93406	-1.0248	Âµm
	19.6557	35.962	0.646524	12.2266	4.35875	Âµm			15.7446	-2.61725	25.1139	-2.95108	10.1365	Âµm
	23.9667	42.4208	26.7133	-0.414339	-0.352162	Âµm			2.02271	9.27004	9.16967	6.7305	12.9239	Âµm
	21.7688	42.9134	8.77392	0.115217	2.59944	Âµm			4.08204	7.44497	3.78407	23.6037	0.760663	Âµm
	19.8594	45.1129	-0.819483	10.3653	0.750483	Âµm			7.51605	6.48448	4.12062	20.3705	4.19932	Âµm
	34.3512	18.557	-0.374019	2.47321	-1.55073	Âµm			9.05845	1.84081	3.91217	7.20064	6.64658	Âµm
	36.5936	36.7563	12.7097	5.56763	2.4721	Âµm			0.345347	5.68862	-2.28194	4.82221	11.3896	Âµm
	36.1609	47.6404	0.392533	1.81178	0.233823	Âµm			-2.11205	4.29694	7.56252	3.83034	19.588	Âµm
	4.9722	27.0634	13.557	-0.401886	2.14676	Âµm			0.110502	2.02037	37.2258	5.53733	7.26289	Âµm
	6.55658	27.1588	14.7608	-1.51599	0.1775	Âµm			0.505264	1.0119	1.56627	3.77467	14.9502	Âµm
	-1.12737	27.9562	16.7317	0.858061	1.09585	Âµm			1.85457	14.0696	5.05488	-0.905762	10.7445	Âµm
	6.08147	29.4445	9.16078	2.95652	4.11451	Âµm			4.8652	-0.408263	30.3573	13.188	12.3021	Âµm
	1.07	46.8347	-0.69832	3.20974	0.0184791	Âµm			2.15519	7.66343	15.216	16.4755	0.26934	Âµm
	25.8472	46.6789	2.86617	5.0172	-0.978669	Âµm			8.8578	2.5592	3.58335	14.6259	11.4314	Âµm
	47.2262	30.4791	4.14398	10.118	2.83258	Âµm			3.53174	9.93622	18.8483	16.4829	0.503276	Âµm
	22.3204	36.7126	0.784281	3.03146	-1.42393	Âµm			-0.322879	3.17055	5.75244	7.0698	2.0409	Âµm
	34.0886	19.8616	1.53401	10.6892	1.16177	Âµm			4.6466	9.95256	3.2809	-2.49216	-1.73008	Âµm
	31.3286	26.3199	3.12429	11.1037	2.75023	Âµm			-0.832064	2.02283	11.4458	4.72113	9.53861	Âµm
	35.5103	15.8016	1.43683	19.4927	1.15794	Âµm			6.02154	2.5821	-0.886593	11.0283	1.6234	Âµm
	31.5716	9.88264	2.30449	17.3512	-1.45525	Âµm			1.30051	4.11246	6.98528	25.5959	5.78561	Âµm
	6.30589	8.15685	4.92109	-2.50527	-2.86833	Âµm			7.46448	3.51795	10.0094	12.9981	9.25004	Âµm
	11.0477	12.0046	3.17528	4.66885	7.17189	Âµm			10.8959	1.99945	7.18938	3.15962	0.201741	Âµm
	7.28707	14.2756	17.7093	1.31268	6.82778	Âµm			7.41777	3.79668	8.00576	18.5714	5.4683	Âµm
	2.00603	36.8942	4.09142	4.05227	-1.97406	Âµm			4.16268	1.04401	22.2475	8.01085	9.87833	Âµm
	14.5589	16.1537	7.55068	-0.73355	0.0281069	Âµm			8.74874	-3.9529	8.85973	2.23676	7.31236	Âµm
	30.8621	30.6815	7.88618	0.362413	1.63622	Âµm			4.2903	16.7149	5.42747	9.56705	9.29436	Âµm
	36.0721	49.1152	-1.06864	-0.541014	4.98342	Âµm			11.1965	6.80653	6.90917	21.0098	1.26865	Âµm
	14.1889	41.949	8.37958	8.29765	4.95265	Âµm			6.801	18.5589	2.60417	6.92238	12.3617	Âµm
	1.46652	38.3077	2.05971	-1.89529	30.7991	Âµm			0.660393	0.276708	2.53202	18.2777	18.4213	Âµm
	23.952	44.2494	2.49327	1.66421	23.9968	Âµm			5.22864	6.25938	27.2771	2.65595	25.706	Âµm
	37.0152	40.3076	3.23153	2.75752	-1.86262	Âµm			0.579729	6.30412	8.49595	12.1024	3.28061	Âµm
	43.5391	32.2914	9.25322	3.07424	25.7796	Âµm			7.12808	-0.131457	11.1624	3.46806	2.0397	Âµm
	7.20852	9.09639	0.111343	-0.458781	27.5082	Âµm			4.83137	0.602258	11.7966	1.06688	5.18015	Âµm
	10.8139	13.768	6.32302	4.84611	16.7443	Âµm			3.62768	4.95354	2.66869	4.94141	18.2206	Âµm
	10.6002	1.89924	11.4785	5.16777	-0.125029	Âµm			6.24062	0.906608	7.78471	2.02867	19.3127	Âµm
	6.63496	1.87335	42.0883	2.18391	-2.75767	Âµm			6.35436	29.9288	7.7066	4.64492	16.9533	Âµm
	9.54545	6.36312	38.211	3.5426	3.72096	Âµm			2.20357	18.5971	14.8189	4.55326	14.971	Âµm
	7.82555	6.11673	5.98256	8.15408	-0.669695	Âµm			5.1685	18.2592	23.3195	1.01157	4.56478	Âµm
	19.6241	12.9084	0.982695	3.97041	0.127074	Âµm			2.10206	20.8307	6.31672	-0.967116	12.4309	Âµm
	32.973	13.3399	2.44867	3.41249	2.60715	Âµm			5.43147	11.3742	10.4276	6.11018	-1.67672	Âµm
	36.0134	10.5976	-1.68922	-0.499167	25.0556	Âµm			0.347472	1.26653	-0.107555	2.68767	7.6073	Âµm
	30.0502	47.2922	0.119976	7.21498	25.6967	Âµm			0.890509	5.67811	4.38228	0.764504	26.6961	Âµm
	27.4877	12.4956	0.440752	10.5387	9.35384	Âµm			5.32275	3.36945	7.55845	7.48092	24.8538	Âµm
	11.3786	15.5747	2.05817	5.6723	30.3117	Âµm			0.922863	6.46456	5.55555	9.84273	10.3507	Âµm
	-1.43203	17.3138	-0.51381	0.213707	16.3176	Âµm			-0.702365	5.09106	4.74799	4.04614	9.95958	Âµm
	7.63992	6.35084	0.916913	5.28774	11.2387	Âµm			0.902953	14.3087	9.45364	9.83349	12.6399	Âµm
	6.93436	41.8548	2.34736	3.17069	15.3205	Âµm			-3.32766	4.2994	9.78154	20.8367	8.85898	Âµm
	0.665465	15.2905	6.7708	-0.965778	18.7285	Âµm			1.90382	11.2299	6.69244	17.2476	16.9982	Âµm
	12.6066	10.6621	1.78674	12.8087	17.2323	Âµm			9.16331	13.2548	10.9858	14.125	7.63305	Âµm
	15.4109	18.6363	8.47996	7.88902	15.0576	Âµm			9.27705	6.05612	6.19394	5.82065	3.69952	Âµm
	9.44132	11.0717	2.30488	4.29788	13.1796	Âµm			1.83112	0.186606	2.18764	3.27302	13.4398	Âµm
	19.0389	16.2124	4.41235	2.83703	19.0845	Âµm			11.949	3.66234	9.33189	-1.36145	10.8739	Âµm
	0.645682	13.1983	-0.497501	7.14585	18.6586	Âµm			4.90894	21.2762	6.8772	-0.688375	6.62029	Âµm
	24.5664	17.0018	0.896863	10.3538	21.6276	Âµm			2.83432	18.1426	-0.192062	10.2644	8.3696	Âµm
	17.8324	42.6034	3.41349	6.52799	8.07675	Âµm			2.0004	25.9158	8.69131	12.2283	-1.19489	Âµm
	29.3918	14.9701	1.00126	13.4332	27.2274	Âµm			5.89578	23.3908	4.75596	10.359	7.09817	Âµm
	0.240659	3.82231	-0.455514	4.0323	2.16517	Âµm			8.67766	-3.35947	-0.22875	5.81059	0.208278	Âµm
	31.5814	10.8315	3.08041	5.43154	-2.33367	Âµm			11.1787	-0.512303	11.3942	-1.219	7.68226	Âµm
	31.634	0.550536	2.27191	4.29493	1.86044	Âµm			2.36376	5.92033	10.4109	13.1929	1.48565	Âµm
	15.5434	5.03575	3.67961	3.36187	12.0221	Âµm			8.73369	23.543	9.55883	-2.06332	-0.460919	Âµm
	9.44602	6.94173	6.28807	-1.66601	16.6274	Âµm			6.87304	10.3337	20.2212	3.69167	20.106	Âµm
	2.06834	12.1179	2.30897	4.72978	19.1264	Âµm			8.88711	11.4409	18.659	12.4869	22.5881	Âµm
	0.586677	9.62351	0.0644698	1.75916	14.7474	Âµm			2.84048	28.9806	9.80661	5.08338	16.9899	Âµm
	17.6677	17.7886	2.22243	-0.942552	6.31561	Âµm			8.39309	22.3133	8.55608	-1.66775	7.90764	Âµm
	12.6492	18.7296	3.78867	9.69076	0.939121	Âµm			8.18862	12.9089	11.1285	7.30821	25.4385	Âµm
	30.1729	6.91301	4.225	2.75249	2.94643	Âµm			6.59783	10.3959	14.5401	1.05643	33.18	Âµm
	23.5307	4.62583	0.888698	7.84234	2.29048	Âµm			-2.22409	9.98034	18.6037	5.35502	32.6318	Âµm
	2.90722	9.89595	0.856049	4.01037	4.18332	Âµm			3.37571	6.8312	13.8088	10.3753	6.50913	Âµm
	26.6549	9.94991	-1.75287	3.02005	3.04249	Âµm			9.9136	17.5878	23.2312	15.5392	21.9147	Âµm
	10.6271	11.9878	1.40398	1.98272	6.82636	Âµm			3.13867	10.3255	17.9988	4.74985	19.7351	Âµm
	30.1156	5.51346	1.78175	3.31001	5.97805	Âµm			-1.80599	14.024	3.98937	-3.29529	5.43136	Âµm
	4.98121	10.4339	0.565497	11.9469	6.49335	Âµm			1.38862	24.7752	5.05131	12.3422	15.1864	Âµm
	-2.04148	2.53938	2.32648	14.346	9.18671	Âµm			9.09458	16.0554	0.53973	2.63069	6.65522	Âµm
	-0.720955	8.36161	1.28227	0.508835	4.54962	Âµm			4.62512	19.0718	12.6851	0.752205	13.0798	Âµm
	-1.97559	9.50608	4.85491	2.04226	8.31183	Âµm			-2.25721	2.82938	0.346797	20.9724	10.3733	Âµm
	6.97451	8.2982	2.09373	3.34669	3.90002	Âµm			1.26753	29.6374	2.81153	18.7196	6.56856	Âµm
	9.98837	0.36323	0.131839	13.662	1.10968	Âµm			-0.947507	18.1922	10.8609	14.8281	0.37487	Âµm
	31.408	9.81678	1.34753	6.92353	0.168006	Âµm			8.21573	4.0132	6.3006	-1.20729	-0.961673	Âµm
	29.1243	13.5187	3.24291	6.36189	8.21871	Âµm			7.50006	28.8295	9.29224	3.49209	1.68498	Âµm
	22.5821	9.44946	-0.0968638	3.11865	11.5307	Âµm			10.7417	21.985	6.94754	1.92156	3.28575	Âµm
	47.3874	-0.310206	0.679603	10.9791	6.4339	Âµm			6.084	25.6469	3.27443	-0.183642	-0.704667	Âµm
	30.8591	8.86125	0.56744	8.48372	5.89996	Âµm			6.13552	4.68708	2.83463	-0.45628	9.90027	Âµm
	30.661	16.7577	0.000265416	3.78923	8.94523	Âµm			1.34344	2.74832	1.4055	3.14686	10.6083	Âµm
	41.1414	8.22679	-0.817479	7.29007	19.1434	Âµm			1.79783	14.9717	0.440913	5.67586	0.501413	Âµm
	36.6342	14.025	1.87493	-0.205397	11.7468	Âµm			4.54723	4.13407	3.62554	0.669996	13.8104	Âµm
	29.6416	19.5485	0.293867	5.73585	6.24227	Âµm			0.0623372	15.6375	0.463185	2.72663	15.14	Âµm
	20.9292	16.8407	4.19916	2.47698	7.92527	Âµm			4.02955	-0.726701	3.24388	-1.49894	17.5097	Âµm
	14.4078	6.1317	3.75786	1.57992	4.00277	Âµm			6.82946	13.3222	6.71455	3.99567	22.3044	Âµm
	31.3587	21.7534	3.4172	1.08784	2.03302	Âµm			0.0442497	0.635868	7.00799	4.08112	12.2478	Âµm
	5.9498	7.41268	1.01666	3.14623	8.68025	Âµm			12.6094	16.1289	16.8761	-2.8975	10.4414	Âµm
	4.48741	10.1443	1.23335	7.09903	16.6279	Âµm			11.0767	2.69773	4.36468	2.81338	11.9052	Âµm
	3.84477	8.08049	2.12199	0.160148	6.93398	Âµm			3.37466	26.7097	14.2696	5.91341	9.52602	Âµm
	5.22661	6.66525	0.282648	-0.823871	16.8813	Âµm			1.67835	6.64664	6.09424	9.48158	10.1612	Âµm
	3.78194	14.2027	0.15082	0.999829	19.5463	Âµm			6.52208	3.50171	4.08662	6.65392	3.16958	Âµm
	8.7807	6.43346	8.26719	-1.26505	19.0266	Âµm			2.71694	3.61076	5.88031	4.76239	2.45337	Âµm
	34.6107	0.250473	8.7706	10.2024	28.5906	Âµm			2.55902	0.179236	1.00115	5.362	-0.429517	Âµm
	12.2239	2.70986	12.1732	5.97892	5.07488	Âµm			3.90793	7.71468	16.3968	4.26328	3.14713	Âµm
	33.6111	9.58064	-0.660655	11.4927	22.3221	Âµm			3.63705	9.15706	9.31778	1.10681	6.54025	Âµm
	34.6119	0.0461661	16.8005	2.14437	5.83736	Âµm			2.79588	3.39233	2.80634	6.72549	-0.725192	Âµm
	38.6009	3.74321	0.261716	6.42963	0.914622	Âµm			4.41635	1.05227	0.838958	12.3591	2.06374	Âµm
	27.9571	8.1993	18.1114	-0.86099	4.51874	Âµm			7.40836	0.685682	3.36231	-0.782477	-1.227	Âµm
	41.8053	2.69135	10.9497	0.36317	3.63687	Âµm			8.69783	7.15431	0.238896	-0.556248	-3.30511	Âµm
	35.2238	7.58139	5.99287	9.32596	3.26984	Âµm			2.67504	4.41122	2.85378	-2.8794	6.05127	Âµm
	17.4274	12.8869	4.20943	6.77241	2.46564	Âµm			0.640462	5.50375	-0.555199	13.8671	0.838189	Âµm
	-0.0570124	13.5649	9.85947	0.00169684	13.2789	Âµm			1.80829	0.792216	3.34517	1.22124	0.361923	Âµm
	2.22788	-0.159282	-0.740178	5.42888	2.61078	Âµm			3.26178	9.11163	5.34175	13.3799	23.4885	Âµm
	-1.06204	3.79972	-1.12588	-0.810263	0.953301	Âµm			3.96208	21.4434	11.4258	-1.00062	2.9937	Âµm
	3.82251	10.044	1.94188	1.33159	2.04067	Âµm			8.28735	1.14079	7.33356	4.2304	-0.636669	Âµm
	11.7761	2.9722	3.77968	7.23514	1.84334	Âµm			4.80906	2.88291	1.83568	4.8734	-2.78841	Âµm
	3.269	0.58446	10.7699	5.5952	7.17636	Âµm			4.40467	21.0258	-0.913137	12.9767	0.218226	Âµm
	20.8986	-2.70755	3.33318	1.50313	2.68873	Âµm			1.64025	0.0010298	1.56978	2.51476	11.1667	Âµm
	13.0278	-2.19582	5.32346	2.37286	3.62278	Âµm			-0.933742	0.594737	4.06184	1.24436	9.4379	Âµm
	29.5314	-1.73197	1.21475	10.456	-2.12765	Âµm			8.39222	10.3638	3.98477	-2.73664	2.63103	Âµm
	19.347	2.5556	1.18467	12.9654	2.87805	Âµm			0.119263	2.93977	13.5432	8.24189	3.95972	Âµm
	31.677	4.3756	3.90351	1.40578	1.23196	Âµm			-0.930878	16.0952	1.05723	1.1802	4.99106	Âµm
	25.3951	5.43109	0.997382	6.00963	2.26387	Âµm			0.68301	6.63245	6.79701	4.18651	5.42477	Âµm
	3.76967	7.49738	0.423087	5.55762	6.29675	Âµm			3.74855	16.4229	14.9723	1.14879	60.0499	Âµm
	9.93383	0.238421	6.02058	0.577859	4.05992	Âµm			-0.581953	1.59969	11.8935	8.14348	4.64069	Âµm
	11.764	5.49779	-0.679593	1.4967	6.97822	Âµm			-1.512	22.9988	17.9801	-0.690974	5.48238	Âµm
	25.4382	3.64819	0.601775	0.988751	0.65295	Âµm			15.3573	23.3289	9.06089	3.67837	3.84691	Âµm
	31.5342	7.88398	6.1051	3.56053	2.02913	Âµm			-0.39114	4.5588	5.06507	3.00641	12.4357	Âµm
	21.2321	5.04936	-0.498712	5.11649	1.58301	Âµm			8.95542	-0.578664	8.03354	1.52679	19.6528	Âµm
	21.0575	11.1078	2.69679	5.27435	6.92017	Âµm			1.43642	19.0792	0.741128	0.180456	17.8505	Âµm
	22.465	7.99402	1.11706	3.62142	3.46827	Âµm			4.26752	0.0297271	3.84124	6.68342	2.85014	Âµm
	9.58239	12.2398	-0.544426	0.0654824	1.77125	Âµm			1.94417	19.3337	9.58685	7.0891	22.1435	Âµm
	11.5959	6.66439	7.52512	3.23958	3.42242	Âµm			-1.53476	4.77325	6.21014	-2.1821	0.39537	Âµm
	1.7949	12.0429	5.83627	3.68604	4.719	Âµm			3.28321	18.5963	-1.36524	6.96953	9.938	Âµm
	8.35329	1.79316	1.44333	6.99646	5.89755	Âµm			-0.705109	0.589657	0.110066	1.26679	20.8977	Âµm
	-2.48763	8.14683	0.956918	11.6597	8.55862	Âµm			1.66786	15.0466	3.04701	-1.07401	7.66819	Âµm
	8.00932	6.96135	1.76639	4.70754	8.24161	Âµm			1.31403	17.9021	5.38172	-1.77937	30.514	Âµm
	5.97566	4.92228	16.3693	10.0348	6.88597	Âµm			-0.117012	10.2133	0.148155	-0.168496	4.66773	Âµm
	10.6299	13.2839	3.64363	1.91793	3.2749	Âµm			4.65466	5.29278	3.64324	0.312211	29.6845	Âµm
	-2.63181	5.30767	1.73408	2.55461	-2.77344	Âµm			0.264397	7.1271	7.97585	2.02322	34.3009	Âµm
	-1.98844	6.54533	1.78462	0.670556	2.95168	Âµm			1.43777	0.667618	5.36629	2.47571	50.0701	Âµm
	-2.03293	0.27499	3.1706	0.425621	2.57696	Âµm			0.448014	1.4685	10.2542	-1.2398	52.2717	Âµm
	19.7621	8.10415	5.56554	14.7322	6.1563	Âµm			0.106047	4.71486	12.6036	7.50959	4.05462	Âµm
	27.2753	0.895374	6.06055	-0.16122	3.56564	Âµm			-1.17116	4.30348	1.50944	7.26327	17.4108	Âµm
	29.6535	6.74624	1.80985	3.60079	2.26156	Âµm			6.16859	3.29475	-1.6777	6.01086	7.29097	Âµm
	38.5046	-2.2802	3.60351	-0.648335	2.32564	Âµm			-0.736124	2.84063	7.05807	3.23116	15.6002	Âµm
	41.8659	5.01418	4.27652	1.28128	4.18593	Âµm			4.54428	-0.180033	-4.14286	0.369506	7.11321	Âµm
	44.9818	4.86158	-0.200778	1.40649	11.7449	Âµm			5.99992	1.44479	4.17394	-0.409742	0.223934	Âµm
	7.8506	0.346202	6.50238	8.52576	9.13384	Âµm			0.901198	6.38148	-4.21716	4.8919	22.1091	Âµm
	8.97674	5.16616	3.65007	3.67344	6.71383	Âµm			7.06459	13.3851	3.35773	8.08593	9.27135	Âµm
	12.78	2.46375	6.09319	5.71236	4.3915	Âµm			7.02321	12.7381	-0.0334512	7.20904	12.2402	Âµm
	-0.614214	3.05577	1.43671	11.2922	4.16278	Âµm			4.91225	14.8013	4.94407	10.655	-1.24476	Âµm
	-1.45401	5.29769	1.31074	4.99488	6.28938	Âµm			6.26075	13.3857	13.7851	-0.667961	1.60567	Âµm
	1.29792	5.9798	1.54796	5.47394	1.99424	Âµm			7.18944	6.05376	-1.1207	11.314	16.617	Âµm
	8.68851	2.68545	5.03181	2.42474	-1.28732	Âµm			6.60163	-1.11954	1.28489	5.47752	12.656	Âµm
	17.3404	1.51078	3.28266	4.06335	5.18986	Âµm			11.7238	10.5698	6.89858	6.53793	24.9625	Âµm
	20.8633	0.223949	1.93261	4.13209	7.72217	Âµm			4.54446	23.2211	4.39535	-0.913936	24.0192	Âµm
	25.0581	2.50543	2.86911	-0.249293	8.72644	Âµm			3.0807	4.95916	12.5906	6.18205	-0.395652	Âµm
	32.5409	1.60963	0.294311	4.44222	-1.15834	Âµm			8.43062	19.7673	2.72575	3.21112	31.4372	Âµm
	23.6975	1.67393	6.75362	5.17582	6.02605	Âµm			6.04477	11.8554	4.76068	-1.46474	35.6033	Âµm
	41.2523	3.22347	3.55413	-0.314697	0.262195	Âµm			9.34827	-1.64213	0.807851	-1.20523	28.342	Âµm
	31.3962	6.69869	2.67703	2.29199	2.78394	Âµm			8.61703	4.78497	8.00383	-0.954342	15.3521	Âµm
	46.7916	5.04833	0.963112	-1.28006	0.891726	Âµm			4.17104	-0.762584	12.2868	3.19045	55.6204	Âµm
	4.16498	1.44763	-0.245994	1.17698	-0.0401088	Âµm			3.13197	10.8457	13.7865	1.11471	27.5168	Âµm
	3.37565	0.397312	2.80873	3.57813	-0.00684971	Âµm			7.96398	9.54192	-0.442169	-0.206195	18.1185	Âµm
	3.39128	6.16509	13.7639	5.89061	2.74553	Âµm			10.9355	12.1814	-0.822268	2.79939	9.2809	Âµm
	16.9001	11.5541	5.02336	5.6508	-0.876729	Âµm			4.73387	8.7345	1.86504	0.4979	6.56325	Âµm
	2.59785	15.762	-0.117678	2.58143	0.468949	Âµm			1.41558	9.60402	-2.05056	6.85843	13.4154	Âµm
	3.72393	8.13751	5.68244	8.20193	5.92249	Âµm			4.41607	4.08192	-1.13532	0.957965	24.4001	Âµm
	1.23785	2.75129	2.66819	5.17779	8.55979	Âµm			3.68354	8.21311	8.96631	15.6321	9.6528	Âµm
	14.266	7.93105	6.60167	2.14496	3.11261	Âµm			0.408574	6.0319	16.1725	2.49322	25.6165	Âµm
	24.9536	9.07335	1.05495	9.41702	0.414473	Âµm			4.24698	1.86838	0.336573	3.72246	5.12062	Âµm
	28.4574	16.8343	-1.03209	-2.02571	4.18933	Âµm			0.796258	8.22076	-5.35066	2.22517	23.4623	Âµm
	29.1229	8.40934	2.44424	-0.102509	6.04319	Âµm			1.63957	2.79742	4.16349	-3.78029	37.092	Âµm
	33.2677	10.4529	5.72917	0.244589	5.67029	Âµm			0.959123	25.069	4.32536	4.16885	31.678	Âµm
	40.4131	5.74274	3.37777	6.29917	-1.00219	Âµm			3.98845	23.2023	12.9183	1.4315	16.4361	Âµm
	42.7716	8.49406	3.19749	4.28937	3.17019	Âµm			-1.68462	1.34425	8.00803	1.40572	41.2322	Âµm
	53.1977	8.37559	6.5515	3.54287	6.81148	Âµm			-0.618553	14.718	8.41518	-3.26532	54.5423	Âµm
	5.99212	7.50534	1.81576	7.85555	1.72987	Âµm			1.51174	9.39541	5.93016	0.846463	67.6078	Âµm
	1.3373	-0.73724	2.78583	8.78835	0.753297	Âµm			0.932833	-0.984825	15.9521	1.0364	17.3229	Âµm
	11.3241	15.4739	-1.05713	9.73254	2.80741	Âµm			2.3235	2.35589	11.2035	5.52514	37.5685	Âµm
	29.6922	11.0517	4.39199	9.4971	4.03122	Âµm			0.938008	2.88145	11.8328	1.288	50.7898	Âµm
	46.9507	16.4443	1.37863	5.27108	2.75325	Âµm			1.11735	11.5216	14.1093	12.158	37.7976	Âµm
	48.9092	-0.277509	1.23161	6.12902	1.28572	Âµm			-3.32097	4.3843	4.16525	6.32144	56.7841	Âµm
	21.3232	-0.4697	-1.31648	6.52359	7.12548	Âµm			1.63124	2.89945	14.3855	-1.56774	45.1629	Âµm
	50.3731	9.28225	8.0205	8.06967	4.39529	Âµm			1.67801	12.7652	4.22149	-0.854381	40.5131	Âµm
	8.0209	14.8775	5.59331	0.235862	-0.861003	Âµm			9.32978	12.6718	3.71786	-1.27637	27.1297	Âµm
	46.189	12.8778	-1.60512	4.88535	4.96539	Âµm			5.92468	17.9927	8.11847	0.63881	27.6338	Âµm
	-0.312896	6.96612	7.54206	-2.09023	3.37306	Âµm			0.148628	4.15449	4.7718	2.81303	38.8694	Âµm
	34.4313	9.82104	1.91966	-1.60473	1.36764	Âµm			-0.059082	1.18742	4.07433	-1.75703	41.6876	Âµm
	28.8062	3.26022	8.97712	-0.154398	6.09706	Âµm			-0.11134	7.37736	7.1329	-0.816308	35.1024	Âµm
	15.8629	4.50221	3.38007	1.59481	1.18932	Âµm			1.92132	7.41881	12.2344	11.8231	63.7116	Âµm
	39.5324	7.8225	7.331	-1.23126	6.97617	Âµm			0.377196	0.63671	10.2426	4.21333	68.8214	Âµm
	4.58425	8.66639	-0.633732	6.5257	4.99256	Âµm			4.22924	-3.22504	10.4474	9.4503	35.7679	Âµm
	2.14276	5.8645	2.66206	1.45185	6.07498	Âµm			2.62346	3.90542	17.1224	1.92562	73.5915	Âµm
	4.89189	-2.59965	7.30313	-0.980451	5.68649	Âµm			2.55891	2.72154	1.68328	9.00854	50.8822	Âµm
	12.2816	4.17826	6.97647	4.97584	2.08914	Âµm			3.19826	2.87627	10.2576	8.26005	68.6698	Âµm
	51.6687	4.83141	-1.19263	3.19763	8.65545	Âµm			3.21196	2.20128	2.98557	2.32258	70.7216	Âµm
	32.7953	21.0594	-1.86373	0.0146792	2.64054	Âµm			2.45237	3.16588	2.97267	0.60617	69.7505	Âµm
	32.61	10.8572	4.75766	1.35133	1.1463	Âµm			9.14906	2.04976	2.67691	2.57731	20.3768	Âµm
	21.2801	13.2001	2.36098	-1.13074	6.37971	Âµm			4.102	4.35983	-1.94472	-2.88592	3.91556	Âµm
	18.8034	4.7627	0.355865	-2.14556	5.41731	Âµm			-0.894249	1.12103	2.59023	0.505758	25.2636	Âµm
	16.3641	2.60851	1.66462	0.804726	3.15363	Âµm			3.96316	0.17111	17.5147	-2.61631	50.0311	Âµm
	11.619	1.94007	0.879287	1.76675	2.66723	Âµm			-2.01064	3.0505	10.4609	-3.39366	4.5788	Âµm
	44.1243	3.36675	10.4088	1.82473	5.99128	Âµm			8.95831	0.412652	3.12347	2.66915	30.5125	Âµm
	62.1527	7.65542	4.16624	-0.898577	6.35573	Âµm			10.1811	6.55823	16.5968	1.28636	18.8659	Âµm
	69.836	8.17236	2.69837	0.314952	6.41753	Âµm			2.9554	9.80933	13.6603	0.306007	14.7703	Âµm
	66.9854	-0.782731	-1.4991	4.25635	4.68135	Âµm			1.5477	6.61815	12.3086	-2.42659	63.8707	Âµm
	63.3716	-0.0896946	1.59119	2.64751	1.93936	Âµm			5.56242	15.6654	6.23621	-2.20143	41.9586	Âµm
	64.7596	3.28598	8.61217	2.98175	5.61418	Âµm			9.33909	13.7808	-0.692043	11.9234	19.4611	Âµm
	51.2311	6.50748	1.99942	3.70067	-1.81445	Âµm			0.776939	7.30504	9.30744	2.43877	55.689	Âµm
	44.9764	12.946	0.449156	1.67876	-0.476065	Âµm			4.1232	3.86803	5.38311	12.1157	21.8267	Âµm
	48.4225	18.2121	2.45671	1.85918	9.7055	Âµm			6.04723	1.43834	-1.10376	-0.500688	32.9019	Âµm
	73.2888	19.511	-0.100111	-1.11572	1.45921	Âµm			-0.108683	-0.450184	7.12931	-0.781945	34.2604	Âµm
	68.4839	18.5217	1.59769	-0.916266	2.56814	Âµm			8.64845	5.70862	2.36888	3.53911	21.2683	Âµm
	56.4078	2.42002	3.78885	-1.26425	5.90086	Âµm			7.90895	4.14712	2.6784	3.92339	38.8879	Âµm
	45.4265	28.1687	1.18174	0.788788	5.903	Âµm			5.33885	1.26937	0.107967	-0.265819	64.1503	Âµm
	23.5904	20.7663	1.73929	3.09361	7.55091	Âµm			1.69919	8.12832	-0.823767	-1.36922	61.9307	Âµm
	31.7603	22.8956	10.1461	0.564763	3.76468	Âµm			-0.83328	2.42699	5.24418	-2.2805	32.8082	Âµm
	20.34	14.9642	3.99833	2.00997	2.10048	Âµm			0.387619	10.5377	5.06859	-2.08077	68.1595	Âµm
	45.3231	24.066	-0.944467	-0.0727569	5.75458	Âµm			3.23593	8.63336	6.81241	5.38601	51.5978	Âµm
	54.9676	-0.746857	1.11963	3.29979	-0.943057	Âµm			1.47412	6.59181	20.8391	1.05694	69.1383	Âµm
	26.9462	-1.29459	0.769934	2.28844	2.28608	Âµm			11.5503	6.98437	2.70966	-0.417683	37.5324	Âµm
	18.2972	23.0106	6.91447	3.04414	-1.30528	Âµm			7.80928	7.53878	9.07825	0.839187	42.71	Âµm
	30.9871	15.9961	13.4295	2.3772	-3.77115	Âµm			-1.74819	5.54224	15.8627	3.52627	49.9825	Âµm
	22.89	16.4387	0.371139	1.73522	-2.38857	Âµm			-0.298008	8.37508	19.9645	0.757422	70.4545	Âµm
	8.16223	17.9297	1.38791	-2.38386	1.28987	Âµm			2.39869	13.0056	13.7771	-1.65305	65.958	Âµm
	26.0968	17.2962	0.550808	1.82517	4.10944	Âµm			2.08405	12.1233	13.9408	-1.29055	87.2911	Âµm
	36.2116	5.52203	4.22123	4.11933	4.56033	Âµm			1.20695	2.87114	-0.45386	0.146641	63.1357	Âµm
	31.4254	1.37976	0.91096	0.254586	0.294079	Âµm			4.52216	1.736	6.73549	0.338967	63.2336	Âµm
	61.939	17.1344	6.55373	2.02111	2.37141	Âµm			6.97291	8.18145	3.40939	0.212968	0.983266	Âµm
	52.1155	3.36609	3.98087	0.831449	3.10312	Âµm			-0.455821	2.71838	1.8125	1.14876	6.26422	Âµm
	20.9551	10.0452	5.37288	0.753098	7.47807	Âµm			-1.15255	14.0005	1.73389	3.27174	2.99253	Âµm
	35.6294	-0.951258	-0.40858	7.59052	4.83318	Âµm			2.53891	1.09551	-0.959955	1.41203	6.72516	Âµm
	5.52863	3.6699	5.42257	-0.32129	1.07615	Âµm			-4.96172	14.1058	5.12843	4.82557	0.192457	Âµm
	68.306	-0.777761	6.1297	-1.41205	0.873422	Âµm			17.2003	2.78799	2.38902	9.02684	-2.785	Âµm
	71.7157	18.5412	6.3897	0.458382	3.42865	Âµm			19.325	14.8511	-3.87514	6.94274	-0.983404	Âµm
	37.7128	18.194	-0.281566	2.8146	1.02966	Âµm			15.7774	13.6974	11.9287	11.3096	4.57736	Âµm
	33.4103	17.3231	12.0325	5.78452	1.30877	Âµm			6.76628	19.6267	-2.20668	12.1313	0.812705	Âµm
	11.8342	31.9247	3.14981	1.99584	-0.0344331	Âµm			18.1699	6.85225	1.08906	2.6764	9.52896	Âµm
	29.0318	-0.115214	11.606	0.875937	0.350254	Âµm			4.37136	20.7997	7.24893	11.5687	-0.264313	Âµm
	60.1982	23.7199	4.31293	0.676703	2.29756	Âµm			9.71328	-0.0830626	0.8227	8.61781	-1.97116	Âµm
	60.2934	14.6501	0.901672	-0.711654	-0.381318	Âµm			8.93281	-2.21367	-0.574158	1.97725	4.70939	Âµm
	29.0062	20.5075	2.31047	-1.36576	2.69237	Âµm			10.8626	10.4715	5.7867	1.49693	-2.02114	Âµm
	49.5158	5.76953	-0.0462788	2.31558	6.40951	Âµm			5.62729	6.32707	-1.57688	-0.0784426	5.83303	Âµm
	8.17109	1.14361	-0.367012	1.51155	7.87087	Âµm			8.33823	2.31725	0.275975	-2.61941	3.44244	Âµm
	43.978	28.7239	4.1184	-3.35723	0.00404038	Âµm			4.44942	1.28873	20.9533	-2.70417	-2.42128	Âµm
	28.5092	23.8724	2.91806	2.77687	4.29504	Âµm			4.57552	4.13073	-4.74968	-4.15362	10.037	Âµm
	25.6613	14.3062	16.6565	-3.82518	7.38232	Âµm			4.63869	2.24031	26.452	5.7773	8.23942	Âµm
	16.0604	18.7489	27.333	-1.78017	2.72579	Âµm			4.55754	1.74574	-3.72492	7.70174	0.928918	Âµm
	8.39298	14.7323	2.28589	0.734883	2.79136	Âµm			3.96309	3.31903	-5.36127	2.14792	9.60989	Âµm
	60.5028	14.2162	23.3142	0.500672	3.94656	Âµm			8.40931	5.74548	6.10374	2.06915	-1.37973	Âµm
	7.73341	18.6799	6.48321	-2.88505	-2.1931	Âµm			0.798018	5.02251	-3.81036	7.61942	1.67876	Âµm
	55.5145	16.3653	8.57192	1.38365	1.76548	Âµm			3.65601	1.98344	1.59842	4.32494	-3.19449	Âµm
	12.1863	22.017	13.1929	0.644301	-1.86553	Âµm			7.68873	0.681827	-2.44053	3.47547	7.88787	Âµm
	53.8848	19.1045	4.94267	-0.365259	1.18844	Âµm			4.75413	5.06113	0.133474	-1.18126	5.23378	Âµm
	71.9319	20.6881	3.2366	-1.99873	1.41774	Âµm			2.28427	9.67809	1.86589	2.83162	-1.32294	Âµm
	30.9581	22.3956	2.87677	0.846737	-0.85611	Âµm			6.68025	13.4366	-2.62701	5.60569	-1.19712	Âµm
	30.0674	26.9209	9.35901	1.20223	1.13854	Âµm			11.4029	6.77689	3.80644	4.83874	1.62929	Âµm
	22.2913	19.7847	10.163	1.8622	0.393119	Âµm			-5.33402	0.404386	10.7661	7.31551	-1.69737	Âµm
	2.43699	21.7842	11.3754	-0.778692	2.01972	Âµm			-4.94297	12.5726	1.953	-1.92791	4.28868	Âµm
	7.22423	27.0028	10.7425	-2.64067	4.24629	Âµm			10.0556	11.6489	14.9182	10.2021	13.0444	Âµm
	-0.392677	11.9859	-1.89418	-0.601663	2.94946	Âµm			-3.1727	14.9935	1.82772	3.82783	19.1115	Âµm
	0.807674	9.01255	11.2603	-0.0117727	2.06052	Âµm			7.04724	9.93734	-0.0401445	-4.22846	16.2577	Âµm
	11.29	8.29398	3.92948	1.95956	4.39488	Âµm			2.57917	1.5108	7.76809	2.77149	-0.307668	Âµm
	3.77202	20.5722	7.91232	1.43876	1.04432	Âµm			13.7845	12.0357	-1.40653	-5.81435	7.79017	Âµm
	-2.81213	26.2875	0.640826	12.4903	0.758826	Âµm			8.24121	2.36129	15.662	-0.853737	0.192976	Âµm
	4.56316	9.22295	1.24117	2.84292	4.97119	Âµm			5.75581	4.72577	9.54013	8.64343	-3.20604	Âµm
	-2.67189	10.21	2.34362	-0.166727	2.48053	Âµm			10.996	-1.81058	-0.189391	0.851694	13.8866	Âµm
	2.95522	26.4988	27.7659	-2.49935	4.96054	Âµm			9.12741	-0.115493	-3.18604	1.12672	15.503	Âµm
	2.26469	10.6969	8.24658	2.19609	12.0721	Âµm			7.63717	8.61626	1.28525	5.82451	7.31341	Âµm
	13.2676	7.70238	0.355188	-0.516327	-1.32827	Âµm			7.80054	13.9795	14.0884	5.48156	10.8731	Âµm
	23.0309	6.66448	-0.207987	-1.10568	-1.66108	Âµm			9.98738	-1.34522	0.201264	-0.389704	0.75239	Âµm
	4.59643	5.72278	17.3712	1.23726	2.59245	Âµm			14.2675	-1.73896	5.53006	1.24474	-2.41135	Âµm
	29.2701	7.44178	14.6993	-0.538373	1.34837	Âµm			10.2744	5.71975	-0.547401	-0.328177	3.26562	Âµm
	14.9717	5.02461	1.9773	2.46559	-1.728	Âµm			6.01932	12.6091	0.781364	-0.306778	1.16232	Âµm
	6.24599	6.75407	11.4204	4.56456	-1.59193	Âµm			11.3538	-1.12783	9.67477	3.09777	9.59302	Âµm
	4.34264	2.63003	1.03771	-1.68036	-2.39585	Âµm			11.5438	1.70706	10.1824	1.35967	5.78782	Âµm
	8.46293	-1.40527	-1.07197	-0.862486	2.15942	Âµm			10.0108	19.0496	4.30464	-1.88769	1.59162	Âµm
	15.9913	5.59072	4.85453	-0.318605	-1.49094	Âµm			3.26764	6.12985	9.03563	-0.0741742	1.3069	Âµm
	27.6384	5.66213	-2.89531	-1.84865	0.321708	Âµm			5.28084	-0.214701	13.5195	12.6971	1.14761	Âµm
	19.9074	9.70693	3.76148	3.7239	0.212472	Âµm			6.82122	24.2616	-2.06908	1.76307	4.92167	Âµm
	15.932	8.23737	2.48585	-1.79168	1.30303	Âµm			-1.48784	10.6387	10.1855	-0.0143339	0.687267	Âµm
	-3.09621	16.9344	7.51405	3.60713	8.26133	Âµm			7.74171	22.0448	20.7827	7.65888	15.8218	Âµm
	7.50581	2.28365	9.2535	3.84071	4.37702	Âµm			0.099586	27.8892	-2.67714	-0.350859	11.2752	Âµm
	9.68085	11.4162	5.54017	3.42744	4.33248	Âµm			6.53323	18.5582	-4.00742	3.07208	14.4354	Âµm
	6.82023	18.883	16.4941	2.66134	0.669082	Âµm			-2.84853	1.85751	-1.96259	2.0294	6.88398	Âµm
	0.240172	7.61096	19.2284	2.19149	1.51058	Âµm			-2.83004	1.99898	6.95808	3.46242	-1.17581	Âµm
	-0.233239	15.5194	-0.586823	7.03227	-0.566467	Âµm			0.964227	0.707463	5.49372	2.43443	2.72733	Âµm
	2.93659	7.27264	0.785935	9.34616	3.99182	Âµm			-6.09298	1.02945	7.12185	7.539	0.963705	Âµm
	27.1034	10.2574	4.33473	3.2105	-1.6574	Âµm			-1.73926	4.44754	18.7007	0.857491	5.69733	Âµm
	9.85321	5.54122	4.43392	0.097012	1.36143	Âµm			2.63475	1.86741	4.71264	3.67465	2.13869	Âµm
	10.8034	6.3836	3.61627	-1.91176	2.50136	Âµm			-0.336825	1.66049	22.1545	8.78585	1.43434	Âµm
	-1.65267	3.26988	10.6322	6.65027	0.356549	Âµm			9.62115	-1.88987	14.7206	0.553635	12.4516	Âµm
	-0.65911	7.89438	24.2377	10.7159	-1.21463	Âµm			12.6757	12.2502	3.03671	-0.83576	17.0389	Âµm
	9.86879	8.32095	1.65848	0.280433	2.32701	Âµm			5.11896	-1.2752	31.3207	1.90387	17.2605	Âµm
	9.16834	15.7119	3.22505	3.49681	-2.99423	Âµm			9.31166	-1.20845	19.6277	0.173521	-0.217005	Âµm
	17.631	31.0097	24.1855	3.40884	6.85912	Âµm			9.9421	0.355602	47.861	0.462897	-0.441658	Âµm
	20.0904	35.8739	5.91523	23.7129	2.6915	Âµm			12.3131	28.8212	33.3752	1.39499	-1.49079	Âµm
	9.84487	35.397	1.44854	26.104	3.35422	Âµm			10.1284	20.8826	26.8414	6.94619	-0.0668938	Âµm
	4.30635	48.7518	3.45847	18.9184	3.64195	Âµm			7.18258	24.2869	45.9811	1.03393	4.16313	Âµm
	26.2031	35.2081	8.67864	26.5297	3.57849	Âµm			5.23919	26.3194	7.61429	0.118134	0.790535	Âµm
	21.6787	43.1943	38.0801	22.9787	-1.33486	Âµm			7.60328	25.5393	1.39653	3.15635	-1.42194	Âµm
	5.10915	48.9997	39.9531	16.1538	2.35982	Âµm			4.77825	7.06695	31.4957	0.606821	0.099701	Âµm
	4.69434	45.335	40.3953	4.18408	0.840382	Âµm			0.983784	2.8272	44.0164	0.543921	1.74087	Âµm
	-0.332766	10.2747	32.6773	0.870169	-1.36151	Âµm			7.99702	8.66518	0.797379	0.462113	0.13036	Âµm
	-0.354609	9.03403	35.901	5.90915	0.442533	Âµm			13.3572	-2.97271	44.0091	7.18572	3.61852	Âµm
	4.60121	12.987	26.5601	7.97211	1.86342	Âµm			7.03647	2.38201	-0.286976	-0.0466528	8.89736	Âµm
	-0.242425	8.81171	41.104	4.21975	1.94597	Âµm			8.90777	5.10501	15.4497	6.91347	7.03976	Âµm
	4.19954	18.4114	28.1712	-2.2485	4.03166	Âµm			8.69865	5.559	8.54767	6.44736	-2.17899	Âµm
	16.7386	12.2833	24.9417	4.94246	-2.1803	Âµm			7.66396	16.403	15.4097	5.35729	0.0857845	Âµm
	7.69553	6.89594	16.9692	3.59087	2.47913	Âµm			9.67114	1.59678	11.6048	6.39673	3.58965	Âµm
	3.43793	42.5863	22.8306	-1.17405	-0.118234	Âµm			6.66715	11.0224	10.4455	7.84137	2.70944	Âµm
	14.6554	4.25292	11.8162	0.445591	4.99595	Âµm			-1.34225	-0.700293	19.6886	0.582151	-1.78862	Âµm
	25.1436	12.0813	11.0304	4.164	0.116107	Âµm			-2.98588	0.130007	12.3021	7.61872	-0.453019	Âµm
	19.6872	33.7052	7.08305	-1.13618	0.331454	Âµm			2.97855	3.14474	9.65053	1.65099	7.63442	Âµm
	16.2282	21.6719	10.7149	25.6309	4.7006	Âµm			15.0439	3.74722	0.490391	2.25607	3.41787	Âµm
	13.0378	9.36223	5.565	24.3539	1.57029	Âµm			4.38686	9.09349	3.53812	2.08862	8.12688	Âµm
	1.88369	3.13018	15.2131	23.4585	4.49604	Âµm			10.9919	5.12473	13.882	5.20905	1.6842	Âµm
	0.129712	14.6845	-0.0406535	20.1744	9.54519	Âµm			4.16476	-1.22687	17.2099	7.13774	4.28417	Âµm
	6.09383	17.6614	4.53931	22.6809	2.70373	Âµm			4.41556	-2.65042	2.00603	2.58381	-0.900519	Âµm
	8.43439	29.8808	-0.919259	19.4288	-0.55719	Âµm			3.06629	6.3826	7.95518	1.8373	-1.20001	Âµm
	12.8432	6.09925	4.50578	23.3564	2.4988	Âµm			14.2727	0.825736	9.67008	-2.18065	-0.299931	Âµm
	14.6402	17.2441	2.15896	18.1479	-2.08457	Âµm			-1.77497	1.54334	8.4356	2.53756	0.620016	Âµm
	26.7263	27.619	6.2889	14.6993	4.37707	Âµm			12.842	-3.31646	1.95425	1.57651	2.94158	Âµm
	27.0767	20.764	4.01836	17.6695	3.50001	Âµm			3.09135	2.41426	0.936439	0.366776	1.84666	Âµm
	8.06648	42.9719	3.60024	6.86768	0.267228	Âµm			3.03416	-2.09951	5.34484	15.1897	3.24281	Âµm
	1.52036	0.841056	10.2197	1.17894	3.93734	Âµm			5.61565	0.233506	-1.39806	11.354	3.1085	Âµm
	3.35631	9.2229	8.1777	3.4037	2.87709	Âµm			8.8766	-1.04811	4.41393	4.22479	8.77247	Âµm
	3.25595	5.68664	3.5509	26.8744	-0.184001	Âµm			2.89904	-1.20928	22.6097	10.7048	1.03749	Âµm
	9.64952	6.00287	38.9247	5.6373	-0.501463	Âµm			9.84956	2.65622	30.3811	9.70404	-0.560902	Âµm
	17.1162	6.01391	39.7541	11.8173	-1.16636	Âµm			1.83853	5.78714	16.1561	6.00493	-2.01842	Âµm
	14.4049	10.9449	39.0077	23.0778	2.70529	Âµm			6.90262	26.3009	-1.58336	7.03037	-0.0203967	Âµm
	1.21505	1.56945	38.6992	12.0948	-3.51084	Âµm			4.29725	13.3897	-3.24001	7.30453	-2.00105	Âµm
	0.793711	9.89506	6.91908	-0.347419	-1.62216	Âµm			15.8751	4.05048	6.6105	10.1608	-2.09765	Âµm
	1.85653	-1.61776	6.69187	0.537924	0.892861	Âµm			-1.26084	5.55988	21.9031	8.2163	-1.47764	Âµm
	3.46337	9.5779	18.0827	4.53148	5.86851	Âµm			5.37271	0.408439	6.1466	6.13679	-0.421029	Âµm
	2.65758	7.59495	4.30629	2.23652	5.18178	Âµm			4.78933	0.847397	7.64972	11.7079	1.18608	Âµm
	23.3806	-1.97165	6.63884	-0.51182	2.68611	Âµm			7.77636	17.9128	2.10054	3.64409	4.61326	Âµm
	15.8887	-3.50258	0.174731	0.471176	3.239	Âµm			5.50104	12.127	4.1483	13.7693	-0.205232	Âµm
	19.4573	-1.92142	-2.66084	4.30005	3.59918	Âµm			11.0717	8.48196	21.9803	5.05566	-2.90067	Âµm
	19.3481	-3.73646	3.80123	2.40067	0.610951	Âµm			5.48675	0.0435474	15.5531	11.5655	0.67953	Âµm
	16.2259	-1.83158	-0.106042	-0.980879	1.55235	Âµm			7.78794	5.61219	7.14973	18.0195	5.17239	Âµm
	11.752	-3.24127	5.03288	15.3565	3.63224	Âµm			2.37004	3.90174	13.4582	-1.29888	-0.77745	Âµm
	7.72537	3.6651	26.3086	15.2602	6.43426	Âµm			9.85934	3.0039	5.57805	15.995	-0.107882	Âµm
	9.37946	5.18079	0.246504	22.0885	13.1014	Âµm			3.23315	0.0462127	4.43481	20.7586	1.32011	Âµm
	53.0104	-2.13637	2.42534	18.0109	1.02006	Âµm			1.33077	-2.35447	3.49063	-2.0226	0.369791	Âµm
	36.3564	1.45255	-1.20045	27.7677	3.53068	Âµm			-0.816725	-0.431657	15.1417	27.871	3.38552	Âµm
	37.0414	0.133372	4.8652	14.7282	-0.793184	Âµm			-0.389503	2.06043	12.7478	21.5346	4.94255	Âµm
	21.1684	1.47267	42.911	10.8399	1.056	Âµm			17.0248	3.11736	24.8429	28.4121	2.81534	Âµm
	12.593	16.0396	27.0695	0.309772	2.31225	Âµm			16.1	2.30475	8.56747	5.58052	1.32054	Âµm
	11.2917	25.1681	24.3333	18.3802	3.61253	Âµm			-1.05315	3.12539	8.33461	2.99693	-0.375388	Âµm
	8.98212	0.11842	36.6753	14.2428	2.21943	Âµm			12.9312	0.906489	1.72311	-0.875282	-3.41823	Âµm
	4.69994	7.92603	21.7623	18.9884	5.62047	Âµm			11.2272	7.04239	4.911	-1.46059	3.72149	Âµm
	49.3428	7.07261	26.3424	1.22518	5.30016	Âµm			19.7516	14.9251	2.24056	8.9375	0.757115	Âµm
	45.9942	5.20448	5.7626	9.11108	-1.52224	Âµm			9.01278	3.78536	0.773727	1.53473	-0.603646	Âµm
	28.4334	4.14368	11.2176	19.0685	2.79121	Âµm			5.26145	-5.0199	2.75241	11.7454	-2.8559	Âµm
	38.4214	1.36681	4.4659	3.36334	7.64286	Âµm			-0.549646	-4.78625	11.8783	0.94664	-1.12728	Âµm
	17.0291	1.38832	1.27548	2.27972	4.03963	Âµm			6.80662	-3.87082	12.7042	0.273509	-1.70417	Âµm
	17.3406	14.4164	17.2576	-1.35604	4.30127	Âµm			4.64296	-1.30774	-0.920385	6.80227	-1.68402	Âµm
	25.4349	2.69469	8.1283	0.933556	0.196571	Âµm			3.79727	-3.5134	16.0568	12.3557	-3.79502	Âµm
	28.4393	4.93196	1.95443	2.02436	1.18047	Âµm			10.1803	3.81849	15.5968	16.3409	-1.53068	Âµm
	5.09033	6.14011	0.207965	4.10427	1.45285	Âµm			0.50437	3.72581	-0.291048	0.484499	-4.18941	Âµm
	4.50377	7.93309	1.05626	16.0666	-0.537966	Âµm			7.87128	-0.651298	6.84695	16.3317	-3.02176	Âµm
	17.6139	2.60748	5.68936	22.4931	0.830207	Âµm			0.361493	6.05139	7.52742	19.928	4.26173	Âµm
	46.1666	6.31477	49.8792	18.5127	-1.33995	Âµm			3.55726	11.9497	3.35174	20.6027	0.255093	Âµm
	43.3101	-1.08556	26.8723	21.9197	-1.49371	Âµm			-0.41469	5.875	2.65689	25.152	-1.58987	Âµm
	26.3956	13.9779	24.9167	2.42392	2.61561	Âµm			9.63786	17.4764	14.1361	2.5512	0.888365	Âµm
	28.5234	2.15997	13.9214	0.705637	3.43296	Âµm			1.54848	5.25583	20.2116	1.35275	-3.38314	Âµm
	21.928	7.39689	20.3228	10.3136	2.97517	Âµm			1.26129	5.99902	5.06521	-2.70771	-3.91574	Âµm
	20.6267	11.353	7.79834	5.16689	-0.317392	Âµm			3.35741	-1.00552	1.50722	0.328284	-3.31762	Âµm
	12.9006	2.98128	0.71952	3.8083	2.12089	Âµm			3.61681	-3.06648	-1.21882	17.566	-2.6132	Âµm
	7.84827	3.89284	3.68442	2.20821	2.30674	Âµm			3.32858	-0.784935	-0.473727	10.1868	-0.486572	Âµm
	30.3504	10.732	11.8135	16.0023	1.21155	Âµm			16.9141	1.15554	7.4693	6.24262	-4.29505	Âµm
	17.4626	7.08073	1.71137	6.27185	1.1308	Âµm			13.6945	-2.94567	2.7165	1.67907	-2.30314	Âµm
	21.2562	1.61889	4.8987	7.37842	2.22772	Âµm			10.9146	0.493813	2.26547	1.2713	-0.873552	Âµm
	22.674	5.62002	3.91087	5.61532	4.78681	Âµm			1.02002	1.60837	3.50247	1.12756	-3.52116	Âµm
	42.4206	-3.36413	46.8136	16.4886	5.15766	Âµm			10.7249	-1.76836	-0.8627	4.48108	1.35023	Âµm
	58.0814	-3.77038	43.1818	17.0035	8.00653	Âµm			4.65112	5.67933	18.5122	1.2559	-0.286502	Âµm
	58.14	-0.586042	48.1972	26.5349	1.97149	Âµm			8.05003	-4.3454	22.5048	4.82356	0.319074	Âµm
	26.6138	-2.63964	37.7518	-1.39676	26.5807	Âµm			4.04344	5.49169	27.1067	12.1841	-1.17219	Âµm
	57.3154	-4.35124	43.6934	27.5476	31.2194	Âµm			3.0108	6.31589	14.9465	12.2841	1.63358	Âµm
	50.9085	4.4809	34.0928	14.927	0.804274	Âµm			3.12261	-1.24545	31.0042	19.3956	0.299634	Âµm
	43.116	15.717	38.7484	9.804	12.532	Âµm			0.0518097	-0.100475	33.5415	25.4652	-1.18872	Âµm
	37.4705	4.06399	41.0652	4.56028	3.79443	Âµm			-3.55192	4.54801	44.0406	7.23416	3.60168	Âµm
	35.0223	4.54677	27.5783	6.63091	3.41621	Âµm			14.8459	2.89991	31.6	6.9741	1.16823	Âµm
	24.9399	1.84415	14.9918	13.3738	0.850261	Âµm			4.63722	6.24187	39.7542	-0.0129434	5.67153	Âµm
	53.1251	-3.08032	49.6822	13.3096	8.20851	Âµm			0.22254	7.17627	0.514972	13.7525	0.326729	Âµm
	41.7194	-2.87569	44.1248	15.9632	6.77313	Âµm			-1.68646	2.99317	1.47853	17.1182	-0.970868	Âµm
	44.2888	-3.07263	38.8873	17.2421	4.31373	Âµm			0.913725	10.138	0.590608	2.05892	0.791108	Âµm
	47.228	13.0469	36.9231	26.1434	15.1795	Âµm			1.01839	2.45196	3.18504	-2.96452	-2.32545	Âµm
	51.112	-3.49659	47.8413	3.56694	9.11774	Âµm			9.14489	2.05084	4.88175	16.194	-1.99094	Âµm
	57.3139	6.71355	20.8857	6.01044	4.11186	Âµm			6.43642	5.31833	8.28034	8.77205	2.77927	Âµm
	53.4368	-2.7273	30.641	3.12589	2.27147	Âµm			4.4839	2.9271	5.5169	12.5078	-1.06566	Âµm
	62.7669	10.92	44.4892	1.94226	0.413175	Âµm			10.6295	0.0439884	9.87369	6.86783	1.59364	Âµm
	42.4892	12.1627	22.9323	3.72136	12.6907	Âµm			1.12448	2.75214	3.77267	10.1617	-1.21273	Âµm
	50.6129	10.0482	6.4691	1.67444	7.89872	Âµm			11.3742	1.43015	11.5778	6.11118	5.95985	Âµm
	31.3349	7.13357	14.5392	2.36526	6.12016	Âµm			1.99857	3.5144	6.33351	0.114574	-0.662336	Âµm
	44.9434	0.214154	12.9767	4.45649	7.84085	Âµm			-1.63738	4.84662	0.0906339	9.6976	2.6375	Âµm
	38.7753	3.86618	34.9671	18.1209	1.53589	Âµm			20.8725	0.394653	0.860576	8.85788	-3.51321	Âµm
	23.4811	-1.20973	-1.68389	3.22574	1.07742	Âµm			18.7633	2.94748	1.44367	2.33854	1.10874	Âµm
	30.066	9.35751	12.3582	2.11992	9.65539	Âµm			20.3907	4.92191	11.388	-0.903378	-0.119795	Âµm
	56.4198	6.58503	20.3184	0.00707752	-0.643584	Âµm			13.6365	0.945393	5.18127	-0.272609	-0.319746	Âµm
	56.5483	6.69673	5.93929	20.1521	5.50982	Âµm			14.5449	0.775898	2.75677	0.440915	2.13434	Âµm
	13.9397	9.63829	49.9144	13.471	1.73929	Âµm			-1.25496	-2.59627	23.6713	0.19623	0.617334	Âµm
	36.5371	3.31349	36.7095	26.2811	2.37456	Âµm			1.56794	16.0658	22.9713	2.4893	-1.04532	Âµm
	17.7772	8.13594	13.3626	18.0326	5.98783	Âµm			-1.05894	-2.41922	9.53685	1.78088	-0.677623	Âµm
	52.2585	13.8703	26.454	26.8374	2.93373	Âµm			0.0752771	0.339455	29.8409	-0.321047	0.0496342	Âµm
	60.5244	1.84976	35.5309	2.712	4.30603	Âµm			0.588616	1.28892	27.5718	-2.89742	0.426895	Âµm
	41.2279	7.35577	49.5997	3.03739	1.85409	Âµm			2.60765	-1.09647	10.5437	4.84101	-2.62089	Âµm
	52.6741	-2.88206	17.7109	8.13598	5.04636	Âµm			0.951693	8.90323	33.3461	1.08537	1.96298	Âµm
	17.0047	-1.00496	41.817	2.21029	8.03894	Âµm			16.4815	-4.26443	32.2869	-0.874207	0.300459	Âµm
	43.4936	6.58531	18.2231	7.4332	9.90413	Âµm			3.81782	10.1225	32.6731	3.87765	0.311678	Âµm
	9.26005	6.84644	29.1564	4.14406	1.29173	Âµm			-0.170137	-3.99763	30.521	0.65776	-0.83154	Âµm
	14.0333	6.78497	36.2015	1.84736	9.87772	Âµm			14.4149	3.32308	23.6382	2.2434	1.31966	Âµm
	7.89266	4.69386	26.0644	1.22002	0.0324238	Âµm			6.39958	7.67654	25.2394	0.9076	0.725701	Âµm
	2.47894	3.92262	18.9125	7.51476	1.30801	Âµm			20.7966	-1.00227	3.52712	11.3837	1.70571	Âµm
	13.924	1.14838	4.29216	12.0413	4.08467	Âµm			12.327	-0.803696	-0.340167	2.95951	-0.523954	Âµm
	15.3933	2.83611	10.4249	5.01187	8.75387	Âµm			21.567	1.87435	2.19397	5.19571	0.665747	Âµm
	-2.978	0.967836	2.01746	1.9556	6.41094	Âµm			11.2787	2.13817	-0.0682333	10.6754	0.454733	Âµm
	9.45366	2.31456	27.1975	12.2808	6.8189	Âµm			10.9933	2.15936	7.14358	2.1216	-0.715271	Âµm
	1.15749	6.05482	3.44958	28.0872	0.519501	Âµm			8.48167	-0.384855	7.06429	7.39093	-1.56284	Âµm
	8.89911	8.15264	38.053	4.03808	0.968799	Âµm			4.58119	-0.632181	3.72584	10.2859	3.36049	Âµm
	34.4015	5.99333	35.2125	0.938584	4.67041	Âµm			1.99251	17.0501	8.12391	8.34617	1.9414	Âµm
	9.02102	2.74853	47.5945	-0.924793	8.51206	Âµm			0.469445	11.4769	6.37174	4.36231	-0.71068	Âµm
	38.891	4.39839	2.41319	5.16137	1.19236	Âµm			-1.70221	6.17543	13.3931	2.39257	-1.71262	Âµm
	9.65449	6.2874	14.352	2.83993	1.83052	Âµm			-1.7784	5.85206	17.2025	0.297955	-1.89125	Âµm
	4.58324	24.6562	13.1879	17.0511	7.00605	Âµm			2.00227	4.53813	17.488	8.00539	-0.0553299	Âµm
	1.54301	-1.53216	12.1315	23.3447	1.65134	Âµm			0.592959	11.1685	20.46	1.02314	-2.49403	Âµm
	26.5871	27.6796	4.33458	25.2952	2.60839	Âµm			-1.95862	-0.389995	19.413	4.64617	-1.49245	Âµm
	70.3056	18.6953	7.07746	9.61926	2.65723	Âµm			14.6589	-0.689351	29.9712	5.65057	-0.474626	Âµm
	48.8457	10.0582	23.1801	0.165037	0.265938	Âµm			6.24271	1.40126	41.8153	-0.207562	-1.92137	Âµm
	49.3016	24.1534	20.1897	5.27551	5.52448	Âµm			10.0253	-1.64738	30.1079	1.62546	0.559405	Âµm
	69.4013	18.7521	15.4538	5.05461	5.44779	Âµm			14.9054	1.50111	41.789	0.410181	8.86481	Âµm
	50.942	13.835	13.0559	1.83203	-2.24091	Âµm			11.1154	-2.694	37.8238	0.942401	5.07716	Âµm
	25.7573	23.9195	17.2164	11.8042	5.39204	Âµm			6.41666	1.57295	23.4041	4.17462	5.18419	Âµm
	69.4137	14.7702	14.8246	1.83618	-1.72001	Âµm			2.60449	19.5987	23.398	2.69426	-0.993714	Âµm
	56.3846	28.7337	9.60875	18.0278	0.321558	Âµm			-1.99854	5.81726	3.32292	-0.487141	6.85785	Âµm
	63.4257	14.9712	1.05376	3.07058	9.3595	Âµm			-1.69985	15.9124	5.02051	1.06265	29.6575	Âµm
	68.9014	26.4537	-0.214583	25.4146	11.496	Âµm			1.74555	-3.77635	-1.58246	-0.704241	29.0122	Âµm
	11.4265	14.9626	1.30426	2.61258	2.26786	Âµm			3.13726	4.48893	-1.68553	0.357856	23.6232	Âµm
	25.5844	13.5126	32.4329	27.1131	17.4907	Âµm			4.14165	1.09415	3.6345	-0.0734108	9.15008	Âµm
	46.9438	24.5555	7.03923	12.748	14.3152	Âµm			-1.33776	6.84856	-0.356316	3.01336	39.8569	Âµm
	61.8871	16.6572	42.9546	20.8239	7.88923	Âµm			3.92823	7.31692	0.00181676	3.93661	3.74021	Âµm
	63.6813	6.65173	17.5167	12.4894	5.92904	Âµm			7.00974	9.29382	6.62639	4.04619	9.65389	Âµm
	73.9288	1.35937	21.1351	19.3423	2.07106	Âµm			14.3015	5.95586	2.0538	4.51519	21.6159	Âµm
	13.7614	12.1898	43.9136	25.0336	7.27384	Âµm			4.39846	1.95356	0.552015	1.46423	3.15764	Âµm
	51.6885	12.8856	5.84836	6.57016	1.51767	Âµm			4.87666	-0.846549	3.66286	8.03747	22.09	Âµm
	67.9459	12.8321	19.2437	8.93187	3.05404	Âµm			0.649405	-2.21915	12.113	10.88	8.54352	Âµm
	72.0292	10.1046	15.6354	5.04386	1.1663	Âµm			6.50678	-3.29998	15.3541	4.42304	16.4177	Âµm
	72.9177	20.3346	26.7534	3.55474	6.03214	Âµm			7.69261	1.50842	13.945	2.66653	8.828	Âµm
	17.2726	25.2315	15.8165	7.34858	4.6277	Âµm			8.9804	0.616844	19.5583	1.48879	6.36904	Âµm
	21.1233	26.095	41.6956	1.75283	2.97978	Âµm			-2.77508	1.10502	13.6053	1.48674	18.2992	Âµm
	20.0685	1.51436	9.40028	1.32525	17.1793	Âµm			4.00597	-0.1414	18.9408	0.443464	11.0729	Âµm
	72.527	7.70286	22.2856	5.0252	0.941622	Âµm			-1.16162	-0.149627	18.4081	1.11156	0.200244	Âµm
	23.3692	25.6018	1.07796	8.3044	16.977	Âµm			2.36776	6.06487	36.4093	-0.302779	0.615791	Âµm
	41.2791	6.35564	19.2758	4.26398	0.631651	Âµm			2.39583	3.63633	15.6382	7.53669	-0.656482	Âµm
	67.0678	20.0269	30.4046	3.83971	5.47569	Âµm			0.484275	5.06077	34.0759	4.06988	48.5576	Âµm
	13.789	21.0736	28.1048	5.33252	-2.18124	Âµm			3.63668	6.74603	40.2886	8.6387	30.3441	Âµm
	6.3725	28.8443	2.06236	0.130745	0.931902	Âµm			1.15466	4.84201	34.1443	7.65858	24.7423	Âµm
	30.656	4.25682	2.13248	-2.56223	6.6739	Âµm			-0.176595	8.96203	0.934704	-0.928989	2.66532	Âµm
	4.60709	22.3818	23.5647	1.06334	-0.273492	Âµm			2.73481	0.0187447	-1.34295	8.86156	32.7398	Âµm
	20.4627	10.9158	48.1863	6.34667	1.93575	Âµm			-4.65048	4.97304	15.2462	9.15251	-1.80904	Âµm
	32.1954	12.9831	29.9375	8.48684	5.11805	Âµm			2.38426	2.69236	0.893766	3.00152	24.4107	Âµm
	17.3366	18.4535	11.9121	7.00488	2.45166	Âµm			-2.38353	13.634	1.76784	10.618	39.1784	Âµm
	45.8349	11.8973	19.1629	3.67653	3.68268	Âµm			-4.58485	2.60136	26.5163	0.932807	16.6093	Âµm
	21.6027	19.4422	18.6615	7.11731	9.12455	Âµm			-5.0524	9.97452	-1.45362	5.15979	38.1002	Âµm
	30.2498	13.3874	23.3344	13.3014	12.2529	Âµm			4.76072	-4.76575	0.544722	9.2993	21.7596	Âµm
	6.13011	19.3839	24.887	12.9439	3.73439	Âµm			0.833714	1.32421	4.45362	17.1818	17.0034	Âµm
	65.7149	14.2092	-0.673063	6.28343	8.32701	Âµm			5.32099	0.154316	5.01381	1.14467	-0.853621	Âµm
	62.3994	0.6826	14.1809	10.8123	12.038	Âµm			3.6654	6.9314	4.338	5.66502	0.568453	Âµm
	10.5316	9.13847	17.2911	18.4937	8.74674	Âµm			2.88349	2.55224	-1.42457	0.715293	52.2109	Âµm
	11.3974	11.0301	7.04237	7.99928	4.96374	Âµm			6.25825	1.13354	6.11823	10.4022	14.7165	Âµm
	6.54341	19.1013	0.303616	13.1807	2.74342	Âµm			2.116	1.95503	6.3504	4.17118	1.85107	Âµm
	4.38536	24.0757	2.57734	-0.402705	5.38297	Âµm			8.86354	-0.796838	8.39481	8.26816	6.2939	Âµm
	34.9403	13.9912	3.2225	5.08414	3.13126	Âµm			-0.959229	-1.21257	12.3666	6.9376	31.7944	Âµm
	2.17065	-1.92751	2.57851	-0.303725	2.08414	Âµm			1.99287	-1.93658	-1.19826	-0.191403	35.2851	Âµm
	10.8267	-3.06276	-2.17102	1.14733	-0.108011	Âµm			-2.41716	-1.97657	4.67079	3.62723	2.98929	Âµm
	32.9567	-3.31015	4.90234	12.1144	5.44214	Âµm			1.11544	-1.73002	8.61019	0.51696	52.5451	Âµm
	27.5391	-3.03133	0.725303	3.18033	1.81885	Âµm			1.04751	-2.19445	3.46555	3.31242	48.5447	Âµm
	34.4214	-3.56975	-0.969138	1.78985	10.9258	Âµm			-2.87489	-1.65568	0.946511	2.54791	43.233	Âµm
	2.98477	-1.79741	1.31045	3.33989	1.20766	Âµm			-1.86233	-1.80936	0.757494	-0.479911	67.4304	Âµm
	9.06928	2.68127	1.78758	4.65341	3.31233	Âµm			3.72831	1.44155	3.59598	3.89557	69.019	Âµm
	56.9459	2.25211	1.78501	1.59787	4.77485	Âµm			1.40414	6.31964	7.22059	0.551036	68.7453	Âµm
	52.8853	0.264398	1.98293	1.10844	2.45304	Âµm			-1.54111	3.10339	3.49212	1.23768	1.70683	Âµm
	2.24374	16.1777	-1.75583	-3.50032	4.17376	Âµm			0.0116487	6.98185	0.76781	10.9492	3.30483	Âµm
	0.161251	4.19558	8.17008	0.237689	2.55414	Âµm			11.9335	3.23774	9.26657	15.0494	6.32941	Âµm
	0.746983	16.73	4.0844	9.14948	6.00109	Âµm			2.42744	7.52286	-0.1301	9.14699	5.97895	Âµm
	0.280534	13.8897	2.22197	4.5772	4.48293	Âµm			6.106	6.58365	2.49778	1.17916	0.969362	Âµm
	4.32552	5.84597	-0.0276792	14.0626	2.41496	Âµm			-3.06422	2.60411	8.79293	1.39579	2.72505	Âµm
	-0.311016	6.23366	1.99065	13.5813	1.11109	Âµm			8.87235	3.16486	3.43127	-1.90461	-2.01236	Âµm
	3.70772	11.9731	15.4083	5.45824	3.44125	Âµm			-2.336	0.859861	2.37562	-0.332329	0.910711	Âµm
	11.435	3.71741	5.27276	6.36109	-1.57325	Âµm			-4.29576	-1.7585	-1.34142	-0.922811	9.37836	Âµm
	8.0018	15.1266	2.48744	4.3083	-1.1269	Âµm			-0.975915	0.684518	-0.798798	5.4916	9.37574	Âµm
	3.0325	10.6716	2.85278	1.67186	0.320758	Âµm			2.96331	-0.841329	17.2541	4.07665	1.73898	Âµm
	4.94471	15.3286	-0.40901	1.70992	3.60588	Âµm			2.94991	12.8554	4.56882	22.7564	2.15577	Âµm
	3.2229	17.8356	5.96595	-1.56417	3.94097	Âµm			-4.75646	7.80163	5.54282	6.27254	11.3381	Âµm
	1.856	9.33502	3.02268	4.47907	2.62948	Âµm			-3.41292	-2.14862	-1.20938	14.7503	6.03408	Âµm
	11.3162	9.17007	0.636515	10.5552	1.34909	Âµm			-2.15661	-2.08962	-1.09085	1.72417	7.10528	Âµm
	14.9421	7.47088	2.10133	8.28243	3.23638	Âµm			6.53696	5.88063	4.24914	36.276	1.75318	Âµm
	8.12226	20.0769	-0.214211	6.97031	0.062661	Âµm			-0.393583	7.36236	4.34651	17.5783	18.2393	Âµm
	12.929	32.164	4.3628	7.13182	3.37157	Âµm			3.72624	2.5536	5.50061	38.3859	19.2661	Âµm
	24.7098	40.4218	4.6166	8.22535	6.82871	Âµm			4.32505	-2.02205	8.44809	-0.29607	12.8443	Âµm
	23.4011	44.9461	2.02769	4.67961	2.78013	Âµm			1.19146	5.68385	13.9573	36.0368	9.13393	Âµm
	2.32498	47.8976	4.56856	13.4793	6.34722	Âµm			4.01402	-2.82316	-2.25831	36.5773	6.27546	Âµm
	0.893223	33.3244	1.83756	8.10805	6.47898	Âµm			2.80447	-3.09011	-3.03926	10.6116	4.19393	Âµm
	0.481986	43.172	0.735002	12.9432	5.27412	Âµm			6.46836	2.40665	-0.68911	14.7646	1.56225	Âµm
	3.57398	6.8119	-1.8198	13.6678	3.68488	Âµm			-1.39281	1.95341	-0.381255	16.0144	5.83152	Âµm
	2.98254	13.3064	1.05449	18.107	3.1155	Âµm			4.1818	5.00716	40.8958	4.01008	2.54148	Âµm
	2.95999	-3.13219	4.51129	8.06269	6.25802	Âµm			2.09574	4.0142	25.3756	7.15722	11.1101	Âµm
	4.62511	9.3678	5.49718	6.93872	2.92735	Âµm			-2.67295	1.01294	28.4644	3.02434	1.86361	Âµm
	21.8627	-2.9838	3.45392	4.18186	6.05375	Âµm			4.91148	0.580366	38.8899	11.2992	0.509639	Âµm
	0.224206	-2.69566	-0.224835	4.40356	-0.286327	Âµm			4.0865	3.13529	41.3892	8.32747	1.0928	Âµm
	3.03573	22.7111	7.90448	4.75401	0.345205	Âµm			3.94085	-2.21605	28.637	32.875	0.67723	Âµm
	6.11898	7.63455	-0.18886	6.98091	5.49984	Âµm			3.69887	-2.35053	33.7833	37.7727	-1.38858	Âµm
	17.7171	8.50321	2.34323	0.527638	6.36073	Âµm			3.27631	9.27584	34.6016	27.5279	-0.178332	Âµm
	50.3864	20.4392	4.75498	1.75968	2.62329	Âµm			0.0808565	2.86246	43.3103	27.8241	0.459121	Âµm
	25.2761	20.3567	-1.84291	4.00384	1.8317	Âµm			0.210622	3.80772	29.8564	38.9376	5.53825	Âµm
	9.12628	29.7677	2.73501	0.537606	5.51934	Âµm			-4.68047	11.9762	16.3111	33.2904	3.37987	Âµm
	31.5838	4.70057	4.11627	-0.878813	3.09395	Âµm			2.98181	0.957089	46.4859	23.8383	23.5187	Âµm
	46.1059	4.92995	-1.64729	1.53015	3.47815	Âµm			2.2516	-2.45253	36.2981	21.7246	34.5194	Âµm
	33.8177	8.35785	-2.03192	1.87561	5.48412	Âµm			-2.40582	-4.92101	17.2656	-1.60481	10.8954	Âµm
	12.9879	-0.326155	2.6488	3.41008	3.52769	Âµm			0.0389048	0.354286	28.0503	7.52042	12.9223	Âµm
	21.0757	9.33867	1.34189	-0.0369063	7.44549	Âµm			4.98391	-2.44451	-4.28465	4.68235	12.5844	Âµm
	24.6436	4.34696	3.8183	2.73975	19.8445	Âµm			0.844929	-2.39948	30.8867	34.4409	5.79361	Âµm
	22.5963	15.7915	5.6545	3.1631	7.94402	Âµm			-3.92788	2.28196	21.0789	22.7998	23.1409	Âµm
	11.3791	15.3778	1.9209	3.18034	-0.0186696	Âµm			5.56657	3.21897	5.58776	2.63781	18.7941	Âµm
	10.6803	14.5773	1.03742	4.2139	2.65382	Âµm			3.55059	2.55455	17.2057	22.5259	19.4688	Âµm
	49.5216	27.6225	1.28518	9.02197	4.4809	Âµm			3.55318	2.02049	28.9332	22.6868	3.00113	Âµm
	27.7409	45.2012	1.88587	11.7224	6.20787	Âµm			0.510172	6.24443	32.5723	28.8826	-1.41491	Âµm
	47.7628	12.9401	0.0252955	3.07741	2.652	Âµm			3.10262	5.94087	38.3498	26.9644	4.07399	Âµm
	40.1025	10.508	0.997101	8.36733	21.1739	Âµm			2.39822	4.33715	27.4261	17.848	5.18695	Âµm
	38.1753	0.543261	6.08825	10.3648	-0.0366974	Âµm			1.12139	6.82379	22.2358	5.48292	1.73703	Âµm
	35.4775	16.2493	1.13623	11.2653	4.97669	Âµm			0.690387	11.1922	16.2153	4.53379	1.22204	Âµm
	33.978	26.5907	15.1755	4.12107	4.12858	Âµm			5.3771	3.65297	24.1202	19.5562	0.00727679	Âµm
	35.4107	32.4593	4.06457	4.43631	8.14627	Âµm			6.64923	5.68661	18.428	13.2357	4.3274	Âµm
	37.6241	44.891	0.65352	4.9675	4.81202	Âµm			3.6105	7.51285	39.0714	13.3675	-0.469205	Âµm
	22.7846	13.0521	5.70205	17.2641	7.45911	Âµm			-0.387613	4.96413	45.673	17.6227	0.833893	Âµm
	10.6225	26.1134	3.0328	1.8294	3.43386	Âµm			-1.40279	1.32518	42.7575	4.7451	11.1054	Âµm
	8.95367	26.0764	-2.00856	5.40963	12.7588	Âµm			-0.589947	6.0839	6.51601	1.40135	0.787487	Âµm
	14.4456	30.4737	0.946777	13.5146	18.036	Âµm			3.33813	-0.101925	19.9002	17.6849	3.56545	Âµm
	0.751038	34.3384	0.348665	6.24148	2.75732	Âµm			0.661705	7.68473	-0.580985	19.1254	-0.89179	Âµm
	28.291	39.4762	2.93986	6.85272	22.9806	Âµm			4.57748	3.77186	2.79143	5.65081	0.98278	Âµm
	42.3386	6.8046	3.19693	0.0628384	4.70947	Âµm			6.24241	2.40524	-3.46245	26.6648	2.59092	Âµm
	24.2249	3.16708	3.6553	8.30552	24.1206	Âµm			-0.582154	-3.6444	-2.20768	2.73305	1.44904	Âµm
	39.2891	2.2609	1.63056	4.6755	18.6504	Âµm			5.92032	6.59981	-5.08368	9.55053	16.1911	Âµm
	32.8277	18.6682	-0.539753	4.38068	22.2163	Âµm			3.25665	2.66115	32.4566	4.60919	9.30506	Âµm
	33.1606	32.8221	4.07701	9.58177	9.31176	Âµm			0.396263	4.19731	-5.29215	-0.101527	-1.69474	Âµm
	27.431	39.1816	0.621866	-2.21417	6.92696	Âµm			1.60063	2.12645	30.0173	10.184	3.30327	Âµm
	32.0632	3.43929	3.01945	2.8689	10.7364	Âµm			3.1517	5.14276	17.354	4.46635	-1.70238	Âµm
	28.8205	10.074	-1.84115	6.67195	7.62629	Âµm			7.63341	-0.624123	28.6468	20.5361	7.10754	Âµm
	-2.66796	9.51736	1.07539	8.53851	4.72946	Âµm			0.347207	0.648634	3.31	22.4383	5.43647	Âµm
	29.2656	10.1502	0.260933	2.27857	4.49753	Âµm			5.59945	3.59466	32.2	26.9141	6.64726	Âµm
	12.5877	5.19914	-0.632805	-0.187927	13.9442	Âµm			1.50454	11.4176	20.6241	30.1317	10.514	Âµm
	6.20974	8.82185	7.12276	4.30926	1.56978	Âµm			0.0325401	8.0915	38.1326	4.87693	7.72552	Âµm
	53.0701	20.3571	16.4851	6.08905	5.98523	Âµm			0.965467	13.1928	15.6115	10.295	12.4114	Âµm
	46.6132	23.7867	9.99372	3.54156	1.56169	Âµm			5.44728	14.0921	19.3606	2.84629	7.87381	Âµm
	58.9421	17.9704	5.25442	3.81193	8.42948	Âµm			3.32845	13.6713	14.514	7.54596	1.0443	Âµm
	9.9488	21.9249	2.36437	0.338303	6.48736	Âµm			0.831665	11.2107	39.753	1.50593	0.25752	Âµm
	27.0377	4.83481	3.36328	1.51123	12.1046	Âµm			1.8697	4.57422	1.01195	0.703278	3.60954	Âµm
	28.4958	16.8237	6.19824	0.110193	13.6862	Âµm			10.561	1.43477	24.4242	1.5071	-2.79535	Âµm
	28.2326	28.687	2.25715	5.34421	22.7089	Âµm			-0.586944	8.26451	-3.15004	-0.89258	-1.90441	Âµm
	42.0148	31.422	7.52483	-1.47993	26.66	Âµm			-0.396368	3.69657	-2.8277	11.6576	2.24481	Âµm
	37.4564	23.4356	3.93249	3.25342	26.4011	Âµm			3.9716	9.74132	20.9575	23.724	2.7018	Âµm
	41.7444	-1.67097	0.782753	2.49862	12.2026	Âµm			6.7133	4.32971	2.56969	5.23984	-1.45467	Âµm
	52.9825	13.5018	0.81033	3.17876	5.68831	Âµm			2.42105	4.26656	6.85772	2.73802	-0.487465	Âµm
	35.8668	3.66939	6.32153	-0.0244915	4.86965	Âµm			3.03176	4.4486	32.4522	5.57696	3.30857	Âµm
	35.3838	2.99017	0.809514	3.61046	9.45505	Âµm			-0.419727	17.465	34.9505	1.84551	8.08671	Âµm
	25.1053	12.4415	-0.0639955	1.80262	25.3473	Âµm			3.90489	5.89836	19.2425	9.296	1.26205	Âµm
	40.0276	3.32788	-3.49967	7.34577	4.85181	Âµm			6.36956	3.08064	37.3247	6.76586	3.2062	Âµm
	16.1392	5.14116	4.91124	-0.186055	8.68374	Âµm			1.73572	1.4421	42.7732	8.28895	7.50298	Âµm
	10.0005	19.9105	2.26018	1.70793	6.60025	Âµm			2.91795	0.870281	28.0921	15.6369	7.49447	Âµm
	-0.840684	31.0299	5.88485	-0.812686	3.13603	Âµm			4.98286	2.5496	8.92868	22.3093	10.5073	Âµm
	0.48238	14.415	-0.50615	13.291	3.76472	Âµm			15.9194	8.26409	10.9862	28.5472	8.09901	Âµm
	29.5173	19.6126	-0.909556	3.46453	3.76124	Âµm			-4.66812	11.2596	23.7016	29.8289	2.41763	Âµm
	21.5704	20.9239	1.15401	9.95703	7.48899	Âµm			0.364351	8.41498	7.44278	10.0694	16.6708	Âµm
	24.3164	34.8786	2.70543	1.99637	6.62989	Âµm			0.661591	13.0393	16.9122	3.61284	12.4914	Âµm
	32.7044	27.6436	1.70047	3.4603	8.09395	Âµm			3.24951	4.1149	1.1538	6.72181	4.51979	Âµm
	25.3729	38.747	-2.94887	2.18799	7.65981	Âµm			-0.141908	6.04901	6.22617	7.0956	1.05829	Âµm
	4.89881	9.54694	4.56178	4.76986	14.541	Âµm			4.04091	0.471241	17.085	2.71365	11.4406	Âµm
	10.7319	23.2785	-1.62594	3.15278	24.8286	Âµm			-0.315783	11.552	8.09629	7.42444	1.4759	Âµm
	35.1198	8.60482	3.2028	1.65587	28.3034	Âµm			1.475	8.60067	47.4066	0.233489	4.14234	Âµm
	18.2688	3.96688	1.75562	1.26358	7.53783	Âµm			-2.17533	14.4107	5.73501	8.45021	1.13589	Âµm
	37.6387	23.3511	-1.26276	1.69848	8.02031	Âµm			6.84435	6.63621	13.9166	18.8077	-1.21744	Âµm
	26.8438	23.0012	6.93556	5.64081	2.52221	Âµm			-0.0726487	3.22544	22.8539	23.918	0.869718	Âµm
	4.14091	49.3084	3.78055	4.92679	4.54867	Âµm			4.17848	8.90235	21.3272	27.9994	1.93499	Âµm
	30.8076	0.433494	2.6427	3.02622	24.0547	Âµm			2.43078	7.6957	33.3936	19.0504	-1.24297	Âµm
	13.3348	4.48774	0.705586	15.4684	19.1887	Âµm			4.99047	6.60126	25.5337	2.01766	5.27734	Âµm
	30.1149	-0.388066	0.87159	15.9881	-0.00945326	Âµm			1.53774	7.31786	-2.89068	2.93834	2.3794	Âµm
	7.84862	0.501298	1.43458	-0.791617	3.85377	Âµm			-1.84828	0.965985	0.605088	1.51944	-2.86942	Âµm
	21.4086	-0.736619	-2.29747	8.93846	4.76233	Âµm			3.62946	2.95832	3.27743	-2.38572	-1.3975	Âµm
	13.2412	5.19019	3.57204	5.6062	4.66707	Âµm			21.4176	1.01094	37.8088	0.811275	2.72853	Âµm
	32.2519	2.40163	-0.718439	2.99938	4.10547	Âµm			0.022498	-0.351615	-2.81373	7.3174	2.26131	Âµm
	16.5872	2.96587	-1.89267	5.34015	4.88177	Âµm			1.72513	-0.723234	9.31065	0.0569803	2.79254	Âµm
	22.5048	-0.677785	-2.35847	1.54201	-0.668235	Âµm			-1.26377	8.54313	9.70395	5.20169	12.7517	Âµm
	33.2582	9.18664	-2.34357	5.66931	5.65322	Âµm			4.41497	11.0973	11.7825	5.20247	0.533418	Âµm
	37.156	9.33398	3.02878	1.83138	6.64171	Âµm			1.27423	19.8947	9.22458	4.1609	0.833871	Âµm
	16.154	-1.09109	3.74103	0.665572	5.2404	Âµm			1.72423	4.5119	3.79291	5.17025	2.4329	Âµm
	41.3012	-0.206192	-0.808814	-0.559639	8.22456	Âµm			4.28252	-0.0672556	9.7087	0.116734	4.18061	Âµm
	17.5487	1.61338	1.2595	1.12308	0.800268	Âµm			14.0296	1.08677	7.84204	4.9589	3.05188	Âµm
	13.0992	-0.600386	0.724984	2.24572	9.55369	Âµm			8.35496	5.05082	11.3191	7.57815	4.59792	Âµm
	26.6365	1.80321	-3.06173	3.71521	2.05302	Âµm			6.50572	3.03853	13.7227	1.87667	1.95102	Âµm
	49.2386	6.38881	3.80698	3.34759	-0.665017	Âµm			6.29076	0.112077	5.34245	4.97123	1.21846	Âµm
	11.5292	5.27396	0.96124	1.02462	4.07771	Âµm			5.73167	2.18744	3.68493	-1.1092	-0.403416	Âµm
	50.5005	1.27926	-1.41673	5.30713	6.69191	Âµm			7.34551	4.84008	4.27258	1.41425	-0.869491	Âµm
	44.093	4.62824	0.992761	-0.532397	10.7032	Âµm			0.630827	11.0353	5.23449	3.59977	0.411463	Âµm
	22.4328	1.09355	-1.0458	6.81827	19.1111	Âµm			-2.02793	14.5192	6.96969	-2.52602	-3.45275	Âµm
	41.7053	3.93987	-0.0390069	1.32182	5.10217	Âµm			7.67492	6.64132	-2.35143	2.41613	-1.23576	Âµm
	36.9129	0.996519	-0.662134	10.8586	2.06552	Âµm			0.561302	6.72565	10.3208	-0.645907	-0.0665277	Âµm
	37.4723	0.0191692	5.17787	10.6322	4.51797	Âµm			9.67693	10.5069	2.74227	3.74051	-0.449645	Âµm
	34.0211	-2.71415	0.741513	13.981	3.6127	Âµm			3.73629	4.07678	4.52126	1.63969	0.115293	Âµm
	25.8611	2.93477	1.34952	-2.23961	5.55735	Âµm			1.2306	3.05549	45.8116	2.50003	0.77717	Âµm
	23.9758	13.4079	3.03578	5.3505	5.81144	Âµm			0.867193	9.61503	26.6596	0.522051	5.67416	Âµm
	29.4351	-0.519177	-1.6406	7.28877	6.17322	Âµm			7.60495	6.98607	21.473	9.82559	0.998596	Âµm
	17.4961	0.327935	-2.57784	3.20693	13.4172	Âµm			8.32713	2.59708	44.6486	-1.53526	1.49332	Âµm
	37.5861	-0.0769543	-0.498189	3.98012	8.932	Âµm			11.127	4.97084	23.2076	3.30618	1.70161	Âµm
	13.2259	0.461693	-1.84271	3.15732	18.0733	Âµm			9.95184	-0.141049	23.8525	-1.93859	8.13107	Âµm
	22.9199	2.49036	-2.35587	1.26071	0.831943	Âµm			6.52251	6.44772	7.88519	-0.574406	1.37491	Âµm
	4.51932	10.5513	-2.6651	3.36232	1.08766	Âµm			15.9118	10.737	8.03176	-0.252758	2.3088	Âµm
	12.3349	-2.51208	-3.09086	0.155436	11.336	Âµm			-1.28517	8.471	8.62709	1.51759	8.66568	Âµm
	23.3757	1.53901	1.42907	2.16871	6.79616	Âµm			7.76383	4.83203	10.4894	0.308149	7.46152	Âµm
	24.7449	1.17741	0.139195	-3.26598	8.02866	Âµm			10.5449	4.05979	4.03721	6.04648	-1.09976	Âµm
	17.3032	5.32161	-2.02301	-0.249801	3.33764	Âµm			-0.120771	0.0137137	4.32348	0.550638	8.09883	Âµm
	55.088	9.15827	3.22088	3.68795	0.980887	Âµm			3.81806	-0.158168	10.0713	0.938235	12.3904	Âµm
	51.2957	6.53514	1.71522	3.03953	3.0553	Âµm			4.40225	0.804601	47.1589	0.809341	1.81738	Âµm
	46.4605	6.60395	-1.09288	0.645942	0.98839	Âµm			11.2079	6.53125	9.66552	-0.205164	6.99124	Âµm
	15.2167	3.52592	4.98675	0.932112	3.33148	Âµm			18.6044	1.35943	40.986	2.04465	1.12261	Âµm
	32.255	2.98421	-1.44055	2.54762	3.41622	Âµm			16.1033	1.94764	12.5988	2.42691	-2.64631	Âµm
	30.9838	1.314	2.67811	2.03399	1.15287	Âµm			15.9449	4.14065	26.2033	1.20269	1.02461	Âµm
	21.6576	-1.95591	2.24	8.30305	4.73644	Âµm			1.26471	2.15844	24.7503	-0.753455	-0.698644	Âµm
	29.9133	5.38216	-0.878807	1.63969	7.62169	Âµm			6.89068	0.74644	2.03213	-1.87655	-1.26921	Âµm
	32.764	0.746452	0.744248	-1.137	1.51048	Âµm			-1.33765	0.610915	23.4269	1.28749	6.94188	Âµm
	27.9089	7.61542	6.60609	0.0262548	4.90282	Âµm			-0.660075	1.51915	18.7358	9.2327	9.61477	Âµm
	12.7242	-0.503574	2.55922	3.21283	2.59143	Âµm			10.9512	-0.0180646	31.3269	0.375312	-2.77158	Âµm
	16.2718	-1.06743	4.51967	2.05461	4.0675	Âµm			-0.616645	-1.61156	6.9723	1.67287	5.30511	Âµm
	7.7077	7.17229	4.12393	2.33627	3.93502	Âµm			2.57039	11.2576	7.32346	2.14257	10.3533	Âµm
	6.78783	6.94918	10.307	-0.882913	0.0545785	Âµm			-1.22299	9.9015	6.62545	0.88491	5.93017	Âµm
	31.0735	9.80476	3.53837	4.2928	4.82752	Âµm			6.69499	4.36273	5.97347	5.30742	2.64497	Âµm
	9.67691	-0.169246	-0.295324	4.36085	6.82336	Âµm			4.9911	8.36582	13.253	5.99295	2.13834	Âµm
	58.6535	-2.94853	1.02876	-1.51219	1.57575	Âµm			4.08217	6.11822	2.2416	2.32433	-2.98749	Âµm
	39.1679	3.20058	0.557993	-0.554143	5.46725	Âµm			0.781338	3.32177	3.48763	4.43448	-2.00073	Âµm
	49.2832	6.49344	1.62353	-0.777996	2.83752	Âµm			1.19192	-0.755441	2.8073	0.646571	0.0112083	Âµm
	19.0283	2.1755	6.45849	2.97432	8.00862	Âµm			9.92885	2.95528	4.68106	16.6225	0.0112058	Âµm
	43.069	1.8985	9.0905	-0.541575	4.55441	Âµm			11.1574	1.55604	-0.821886	20.5302	-2.09189	Âµm
	40.1618	0.544644	9.03665	-0.46769	4.57253	Âµm			6.87274	0.68197	3.03241	10.3455	2.32339	Âµm
	32.5096	-1.71962	7.72343	2.03756	2.93953	Âµm			9.44027	2.70448	16.7758	14.1747	12.5113	Âµm
	26.7038	-2.57473	6.25038	0.257062	10.1588	Âµm			12.4939	12.7973	5.09435	1.13149	4.72308	Âµm
	9.04542	-0.567536	10.8745	0.219314	7.91242	Âµm			9.78214	16.2667	19.7186	12.9484	8.81882	Âµm
	18.0006	0.80086	7.60685	3.91083	9.78009	Âµm			3.30072	11.0886	30.0447	16.9822	-0.60836	Âµm
	4.70661	0.356088	0.377416	-0.519658	4.16963	Âµm			8.62792	5.16489	6.8511	4.67161	1.71613	Âµm
	2.85981	0.944007	-0.0451989	7.48381	5.19144	Âµm			4.33378	4.56914	12.9161	21.1822	17.3037	Âµm
	7.87833	0.988284	2.00295	-0.0479089	4.68957	Âµm			0.954486	3.27285	3.27324	8.12274	14.6771	Âµm
	42.2997	5.53579	3.90045	3.48825	13.5601	Âµm			1.28253	-0.69304	5.59192	-0.0296675	1.21419	Âµm
	27.5203	1.18609	2.98825	2.26441	8.3662	Âµm			4.03601	0.606507	5.52293	2.95034	10.3597	Âµm
	37.378	-0.013769	2.57293	2.82539	1.45384	Âµm			6.55117	5.66701	13.4333	2.24914	7.19338	Âµm
	54.9426	5.29777	0.232384	2.34896	10.6981	Âµm			4.14192	-0.940486	18.9647	3.37839	10.2354	Âµm
	20.9433	6.6772	7.56555	-0.398798	0.621819	Âµm			7.24048	3.60065	-1.33201	-1.1782	16.2253	Âµm
	43.4538	2.84911	6.15071	0.643248	6.63246	Âµm			16.4113	-1.01794	14.5708	-0.61554	-2.39639	Âµm
	35.8274	-3.1082	2.42021	2.24292	4.27576	Âµm			11.784	2.44154	4.2151	1.63358	2.32978	Âµm
	34.2069	0.809223	-1.35473	5.32679	5.31328	Âµm			2.14606	-1.60214	12.4148	2.28661	-1.16273	Âµm
	27.2341	4.74704	1.6151	-1.02888	3.26853	Âµm			12.4287	0.508175	0.842155	2.49416	-1.27297	Âµm
	32.7999	0.380332	9.95768	0.349662	2.27337	Âµm			0.278982	2.44884	15.1427	3.49232	1.63605	Âµm
	22.5088	9.62984	9.84465	7.06683	15.3964	Âµm			-0.987701	3.23879	1.347	5.14895	7.64337	Âµm
	24.9018	2.24839	-0.744544	1.87562	14.6582	Âµm			13.3753	2.90332	-0.844755	-0.0634505	5.13447	Âµm
	19.1319	2.80114	6.88333	0.152193	6.74641	Âµm			3.05132	0.701486	0.0373993	2.63432	6.70327	Âµm
	19.5881	1.97383	1.87511	0.208479	3.43498	Âµm			5.97954	-1.15727	1.75749	20.7673	9.69629	Âµm
	17.8079	1.78706	0.873445	0.948746	1.84181	Âµm			6.03628	-0.703047	0.424657	2.32599	7.80522	Âµm
	27.6401	7.77687	3.81202	5.24743	7.94972	Âµm			6.96708	-3.39971	5.44569	9.65039	14.4438	Âµm
	15.0175	9.81236	1.09626	5.38514	14.3317	Âµm			-1.91923	3.36759	9.32804	7.2285	10.0381	Âµm
	25.0979	2.4482	6.9237	5.46562	3.6511	Âµm			-1.16715	2.91545	18.5411	4.43612	11.4529	Âµm
	20.6175	3.22701	2.43372	8.87343	1.86731	Âµm			3.93279	3.74647	-1.44279	9.59558	-2.78394	Âµm
	16.3156	1.6371	4.0213	2.39268	3.96708	Âµm			-1.26067	-0.86675	-0.493804	10.8563	-1.45479	Âµm
	7.88809	-0.9408	7.66491	-1.34868	8.1728	Âµm			-0.315401	-0.00873013	0.568645	2.67076	-4.37313	Âµm
	3.98457	3.95149	4.24944	7.14544	6.39004	Âµm			13.3645	0.955587	0.378995	1.2833	0.800779	Âµm
	1.69694	-3.56197	-0.0822588	5.80674	6.18406	Âµm			1.25071	0.763296	2.37017	1.44811	-3.19403	Âµm
	2.64876	6.94666	1.06819	3.46481	18.9127	Âµm			6.32776	-0.373261	3.27018	8.49122	2.44958	Âµm
	5.89388	1.09079	2.25885	9.24921	31.8802	Âµm			2.67377	3.71199	4.22978	0.944449	2.78057	Âµm
	15.7136	0.806158	0.321893	-2.17549	14.0544	Âµm			5.40105	2.65671	5.44613	3.24327	5.31745	Âµm
	10.5594	-0.470066	2.96316	-2.00723	4.95691	Âµm			9.0107	4.81883	9.05618	-0.695262	7.72732	Âµm
	16.7932	-0.871631	5.31746	1.40174	1.69297	Âµm			10.0922	0.407213	1.84347	-0.391969	11.2133	Âµm
	7.60196	7.70771	2.43643	-0.314599	4.65661	Âµm			3.48706	-0.420467	5.53669	2.94954	6.43438	Âµm
	6.36102	8.23839	6.00958	1.02575	21.6095	Âµm			3.36608	2.49349	8.91013	7.04426	8.86542	Âµm
	27.1665	5.21053	-1.30601	1.11934	10.5521	Âµm			12.2647	4.08981	0.291544	10.568	10.5258	Âµm
	33.0962	1.96874	1.50135	0.21214	-0.401155	Âµm			0.629382	3.25713	13.6778	9.80024	6.85196	Âµm
	36.2383	14.0503	1.29115	1.58712	12.9603	Âµm			7.12235	1.61555	-2.34834	17.837	1.54265	Âµm
	26.1867	8.72115	8.59583	3.57429	4.86622	Âµm			-3.74395	-0.745901	6.53672	13.4979	12.0156	Âµm
	26.6335	12.0333	1.00184	2.51455	15.2921	Âµm			5.26172	1.31004	-0.75584	11.3542	18.4663	Âµm
	35.7621	-2.73959	9.02334	-0.497849	2.73066	Âµm			10.7003	3.82073	6.96363	0.269561	3.80393	Âµm
	9.50098	3.44902	7.08366	2.75843	3.26943	Âµm			10.8126	-2.62544	3.3235	12.8656	14.596	Âµm
	5.3453	5.695	6.15429	0.220376	24.0494	Âµm			4.30933	3.68024	-0.840663	0.17919	15.1357	Âµm
	12.8951	6.17526	10.0784	-0.570316	5.47364	Âµm			-0.10077	-0.180678	1.82862	1.34113	6.07739	Âµm
	7.52212	10.2787	9.62203	-1.68845	-1.60075	Âµm			3.09244	5.21108	3.44066	7.20309	8.99678	Âµm
	7.53679	3.25342	4.69128	1.32631	4.09538	Âµm			4.89413	4.85862	8.42097	1.42828	1.36958	Âµm
	2.19214	1.88828	1.69407	-0.317437	0.0114082	Âµm			11.5045	-0.168343	6.48482	7.70929	-0.304912	Âµm
	15.1261	0.760829	4.63624	-0.545611	6.664	Âµm			9.59548	3.06849	3.79793	10.4997	3.02478	Âµm
	9.32785	8.80536	2.85434	1.67809	6.5148	Âµm			8.69742	3.934	8.28354	20.8267	6.78174	Âµm
	18.1406	9.20892	1.54164	0.537891	1.28686	Âµm			1.73635	1.33555	15.2116	12.8488	11.493	Âµm
	24.1526	5.95656	0.271744	0.555036	0.56041	Âµm			15.9177	2.79706	9.79973	9.70465	8.31166	Âµm
	32.3219	5.99655	-0.359317	1.25242	8.51499	Âµm			12.0008	-0.319283	5.82653	20.8683	6.04356	Âµm
	22.8683	6.85588	-0.640778	0.840044	15.6957	Âµm			7.73591	-0.481306	1.26233	9.31863	8.50603	Âµm
	12.6067	11.542	1.0563	-0.348509	-0.444849	Âµm			-2.49323	8.41215	15.9257	12.55	17.2035	Âµm
	6.58754	12.7313	4.44823	5.33851	8.4637	Âµm			9.98569	3.132	12.8721	12.7132	17.5365	Âµm
	3.45637	-1.03787	0.599582	-3.26272	7.27733	Âµm			17.8228	2.30211	-0.79138	4.4232	20.5183	Âµm
	4.79753	13.7936	1.56439	6.81318	1.88169	Âµm			8.27617	-0.0756486	0.304691	11.8128	13.2475	Âµm
	12.9062	5.17273	4.67142	7.68069	8.74434	Âµm			2.07165	-0.147585	3.64022	0.00617925	13.6434	Âµm
	24.3469	3.24513	13.9144	8.80872	9.47633	Âµm			9.65294	-0.973604	2.34656	-0.789109	-2.16247	Âµm
	25.0783	10.5905	3.01047	0.025558	22.5135	Âµm			20.2946	0.533135	1.89013	-1.54454	-1.07835	Âµm
	19.8724	3.73614	2.80402	6.35963	12.9795	Âµm			11.5316	5.06792	0.152465	19.9568	1.6045	Âµm
	9.22854	2.87732	11.5348	2.53422	4.84523	Âµm			15.7862	5.77356	17.3672	28.7951	1.10535	Âµm
	4.27154	8.99946	5.20752	0.55366	7.0996	Âµm			15.3595	-0.767796	10.1854	-0.654836	2.90825	Âµm
	6.25244	12.2019	0.263423	4.0321	6.42229	Âµm			14.6334	-3.5524	7.53048	34.5041	5.14136	Âµm
	9.24707	6.40714	10.9202	1.85862	7.17359	Âµm			18.4791	2.44418	8.01167	31.716	11.5465	Âµm
	22.3588	3.26384	5.35332	-0.112338	0.276741	Âµm			12.6069	2.52047	25.7958	4.34745	1.20148	Âµm
	18.5104	9.86966	1.44137	2.90076	7.389	Âµm			12.5946	3.76055	26.8572	0.0141	8.53306	Âµm
	18.5802	5.65938	0.897921	-0.956848	5.77472	Âµm			7.24512	3.39191	24.4716	0.315752	10.8703	Âµm
	33.7766	3.08924	1.91577	3.63693	6.89874	Âµm			-0.420177	1.94767	7.93654	33.0483	6.43461	Âµm
	27.2185	0.849497	-3.27168	2.78125	6.5563	Âµm			13.0361	-0.446651	12.8998	11.6392	1.19653	Âµm
	22.5673	10.3028	6.0232	2.68836	3.73699	Âµm			10.2539	-1.54653	5.05411	23.4145	-2.3978	Âµm
	13.1357	-3.0079	13.6632	2.80194	11.6292	Âµm			3.77929	0.974431	24.0361	21.96	6.14025	Âµm
	16.2719	0.795864	4.50687	-1.90792	12.0137	Âµm			17.1976	-0.046308	16.2447	12.3091	3.5767	Âµm
	0.667737	-0.118962	-2.88601	1.31537	12.7161	Âµm			3.22924	-2.47097	23.163	7.91459	-3.23024	Âµm
	0.576615	3.83729	8.89291	2.04998	4.25245	Âµm			6.48296	1.48529	6.38643	12.8046	8.99459	Âµm
	-0.388642	8.87661	7.63372	4.20874	17.0213	Âµm			17.3782	2.61776	16.499	23.3552	7.44522	Âµm
	3.29793	3.50275	7.4481	1.40919	0.309151	Âµm			10.0283	6.60708	26.7542	2.56231	-0.221232	Âµm
	7.47195	5.14727	11.4487	1.54795	7.4284	Âµm			-1.59136	1.33476	0.0705158	0.958003	2.26787	Âµm
	1.05644	2.33746	5.1824	1.85044	4.36892	Âµm			4.79138	3.21033	16.667	4.1543	11.3146	Âµm
	4.06835	4.11875	4.9513	2.0972	2.35808	Âµm			7.63293	0.874242	13.5545	-0.0815577	8.97558	Âµm
	6.0136	2.47876	6.37937	-1.35557	16.7584	Âµm			4.71083	0.515304	-1.87018	2.90595	13.912	Âµm
	9.86136	4.59754	5.96036	0.973522	13.4366	Âµm			2.84316	3.60472	-2.42216	2.97975	2.84464	Âµm
	15.4705	-0.195606	-0.701546	2.52412	10.2528	Âµm			3.62772	-1.86879	5.21752	5.27859	-0.67952	Âµm
	12.628	1.62192	-1.9047	3.47591	7.67206	Âµm			-0.326053	2.86707	9.81613	8.50453	-0.850002	Âµm
	19.1065	0.969759	-0.0153641	1.59225	4.44521	Âµm			3.8567	0.294734	10.9638	28.2824	-2.62267	Âµm
	5.9124	3.89941	5.96561	-0.311154	7.32649	Âµm			8.02468	-0.297311	1.90942	1.68422	4.31893	Âµm
	6.02969	3.42511	2.0284	3.83235	4.75743	Âµm			10.6645	1.28732	1.21763	-0.236787	0.306451	Âµm
	9.44407	5.63553	0.78542	1.88992	1.83813	Âµm			11.1476	3.4562	3.47406	-0.833292	3.36655	Âµm
	4.69251	8.45063	4.17705	5.2554	3.01802	Âµm			11.23	2.9038	6.95301	36.3856	9.94645	Âµm
	13.2429	6.65647	8.45038	5.68743	7.41494	Âµm			13.3187	-1.9514	3.54623	-0.930007	7.48202	Âµm
	10.715	2.13913	7.98905	6.73526	1.89645	Âµm			11.5322	0.908911	13.309	34.7077	8.12677	Âµm
	0.632626	3.07892	-0.539294	-0.422652	8.39639	Âµm			8.21589	1.42739	2.17531	-1.13966	6.30147	Âµm
	23.5854	6.02968	-0.986931	-3.52625	7.29042	Âµm			11.0125	0.184019	5.41011	6.38815	7.85298	Âµm
	7.39037	3.66071	-0.661287	-1.49249	4.60547	Âµm			4.51887	2.51599	6.1544	26.2941	4.29245	Âµm
	12.4556	-1.48886	2.91094	5.18106	2.70075	Âµm			12.6386	1.84225	8.76269	10.0135	-2.70196	Âµm
	7.09651	6.78616	1.36285	0.302734	5.92401	Âµm			6.0494	0.437148	20.0122	17.6851	1.01742	Âµm
	5.70656	8.62807	-1.21069	1.28127	1.48347	Âµm			4.43285	0.778846	-1.36705	8.4262	5.7478	Âµm
	-1.37122	-2.65634	0.874011	1.89823	0.453511	Âµm			4.31956	3.55645	6.31007	8.64737	-1.77573	Âµm
	14.2332	-3.08796	3.88666	1.20576	6.40324	Âµm			5.08425	0.332307	8.5934	2.27644	1.4616	Âµm
	21.4183	-2.51143	15.2094	-0.944988	17.5687	Âµm			8.41665	5.95537	3.55285	1.06902	2.60734	Âµm
	4.02274	2.09521	1.70733	0.131697	7.30907	Âµm			4.70806	-2.10755	14.558	10.1851	6.35848	Âµm
	12.5829	2.99174	4.7473	7.12797	5.03195	Âµm			2.36374	0.653725	9.81817	26.3503	5.71718	Âµm
	21.133	-1.12244	8.1088	1.09103	3.37812	Âµm			4.75784	-2.6777	4.0972	30.827	10.3298	Âµm
	13.5333	5.68353	8.53535	0.0760147	1.51574	Âµm			4.87704	5.22086	11.7329	14.6874	17.7928	Âµm
	4.48829	-2.98169	-0.58206	1.74617	9.75927	Âµm			11.3289	0.53067	7.90832	28.3504	-0.262203	Âµm
	7.38119	-3.04065	2.86954	1.5517	12.8228	Âµm			8.36953	-1.98509	0.966625	4.93421	15.8269	Âµm
	17.3127	1.21061	-0.81811	1.11209	11.1013	Âµm			8.09822	-2.08559	3.45256	0.683781	9.43632	Âµm
	3.94808	-1.56931	1.54011	1.60581	18.4356	Âµm			1.95744	1.855	5.16626	2.02162	8.72194	Âµm
	10.4155	2.85843	-0.627479	1.44081	11.627	Âµm			14.9598	5.44981	7.57909	3.32607	7.35268	Âµm
	16.0792	2.48147	6.03024	-1.58109	11.6421	Âµm			10.3403	1.7499	9.3032	3.5524	7.27074	Âµm
	19.5902	1.74502	-1.32088	-0.530607	10.1617	Âµm			12.3162	0.918278	9.1731	0.0412672	-0.0431845	Âµm
	7.52509	0.985856	-0.311586	0.871853	5.48199	Âµm			21.7962	2.27015	2.49442	20.5964	1.60951	Âµm
	15.6327	0.0804078	1.01982	-2.7184	11.896	Âµm			8.63485	3.96907	3.45203	17.0579	3.69319	Âµm
	0.432306	-3.10288	1.33305	4.49288	9.2199	Âµm			11.9569	2.20886	1.66711	15.8132	-0.361888	Âµm
	5.33166	0.151826	3.47181	0.904175	5.66565	Âµm			11.4632	-1.65181	7.21377	23.5237	6.48672	Âµm
	10.5644	-2.96865	3.80809	0.505866	3.69864	Âµm			8.86435	1.40545	40.4455	6.72314	-0.391347	Âµm
	2.22017	1.82266	-1.54208	0.763607	5.80959	Âµm			5.10361	3.8946	38.6015	12.3186	1.84348	Âµm
	9.73234	0.353681	-2.35527	-1.52143	8.4861	Âµm			10.8334	3.02004	43.681	9.89075	2.99297	Âµm
	13.2544	5.58123	4.96304	2.29028	12.0386	Âµm			1.72711	5.61074	44.3677	9.14214	-1.26253	Âµm
	4.00904	2.24494	3.30883	3.15868	2.37089	Âµm			13.7403	-0.742217	41.9929	6.58668	13.2059	Âµm
	12.3603	1.89774	-0.914064	1.44345	11.4804	Âµm			8.63968	6.14157	25.4292	10.598	11.0037	Âµm
	12.5796	3.81191	-0.328797	-2.06196	7.09744	Âµm			4.40217	3.84935	35.9364	14.1776	3.89639	Âµm
	6.41695	1.43943	0.759821	3.71297	3.96067	Âµm			10.1616	-0.671896	20.1514	11.4193	0.610096	Âµm
	3.97687	2.03511	6.05955	3.10917	17.3629	Âµm			11.7357	2.14017	14.9217	25.5111	4.79009	Âµm
	1.86599	4.92582	8.47538	-0.556252	6.3249	Âµm			6.49607	-1.88819	8.87079	29.4726	4.83226	Âµm
	14.0207	5.72368	3.09784	0.786791	10.4183	Âµm			-1.18342	4.30715	1.46716	4.46146	9.06139	Âµm
	10.8607	2.5187	5.63931	-0.574607	5.65115	Âµm			-1.18176	2.18125	5.1475	31.3395	9.16375	Âµm
	6.90099	0.963045	3.68791	0.29275	16.021	Âµm			3.87229	-1.70156	-3.13919	0.699468	14.2817	Âµm
	0.264531	-0.735047	-0.454232	-3.11166	6.03408	Âµm			1.7781	5.18425	23.4991	-1.09507	10.9	Âµm
	-0.88902	8.37933	3.82819	-3.42548	5.89086	Âµm			-0.107453	-1.94547	0.666124	7.42762	10.4583	Âµm
	3.34865	4.7734	0.318655	-2.96178	5.47901	Âµm			12.0257	6.54822	13.6979	11.7018	3.17596	Âµm
	10.7258	2.7379	0.111404	1.5499	8.41781	Âµm			12.7721	2.97156	4.56735	21.1708	6.71356	Âµm
	12.4186	7.42819	8.01922	0.47316	12.785	Âµm			0.840243	1.042	5.82171	20.8626	7.19101	Âµm
	9.24482	0.766607	-1.63369	1.0648	6.90966	Âµm			9.3276	-1.27775	7.90421	15.6165	4.63509	Âµm
	7.87038	2.66831	7.69303	2.66443	4.4051	Âµm			14.3678	0.941786	4.6475	11.5755	0.432918	Âµm
	1.06522	5.29294	7.85161	0.836214	25.4773	Âµm			6.08576	3.80915	0.260595	32.246	0.386949	Âµm
	6.65938	6.0285	1.63855	3.84941	11.1344	Âµm			19.3876	2.8792	19.319	-1.84756	-2.34319	Âµm
	-1.32215	1.27494	3.67074	2.49985	3.33167	Âµm			14.1788	6.43828	5.37038	0.52644	5.42327	Âµm
	11.9352	-0.605971	-1.76167	-0.36606	3.97249	Âµm			0.834463	5.62151	4.29083	7.69371	1.72852	Âµm
	8.76211	7.52384	1.11015	0.271368	22.7643	Âµm			7.55787	-0.505808	29.408	7.77746	2.07099	Âµm
	8.4404	2.82622	3.01937	6.97576	4.75019	Âµm			10.5494	7.60919	-1.06617	9.11864	11.6143	Âµm
	2.93621	2.20795	-1.0804	6.02823	4.9265	Âµm			14.0616	0.590075	1.8866	6.3474	4.46935	Âµm
	5.83406	1.51266	-0.896659	-1.03864	18.3397	Âµm			11.593	4.70993	-0.749303	-3.6387	-0.581226	Âµm
	6.10473	4.80861	-0.899007	2.36803	2.34263	Âµm			14.5815	2.25167	1.03079	4.73188	6.50619	Âµm
	3.0255	5.26279	0.253536	0.0513272	6.43507	Âµm			3.05092	2.33527	0.685285	3.37033	8.89177	Âµm
	6.5337	4.33875	4.61907	2.89189	5.26021	Âµm			19.1233	3.65995	-0.134719	6.54841	1.35537	Âµm
	6.33153	5.75474	4.2496	-0.255193	5.96817	Âµm			3.02804	-2.41035	10.8344	-3.82737	-0.0977186	Âµm
	8.57815	2.7123	7.62813	0.238745	8.03154	Âµm			13.9231	-0.770149	7.27906	2.98041	6.29839	Âµm
	-1.17353	10.9908	-0.353221	-1.75378	12.69	Âµm			20.6484	-2.21944	0.420542	-0.0839176	5.77005	Âµm
	-0.949664	7.59916	5.35017	3.03157	15.9873	Âµm			4.97246	-2.19402	26.3845	0.77993	2.01471	Âµm
	15.8145	25.6248	11.6927	-0.55513	8.51098	Âµm			3.90331	-3.15623	1.07045	-1.66425	-0.364938	Âµm
	1.09168	0.870264	1.92268	1.95304	27.1074	Âµm			3.95509	1.59759	1.97285	9.19347	6.70701	Âµm
	25.1288	7.62529	1.84466	-1.4556	27.1101	Âµm			6.47456	0.94497	12.733	1.26497	0.344798	Âµm
	27.1132	7.56906	3.80665	-1.09084	7.83073	Âµm			14.9032	-2.17471	4.78799	13.2695	-1.15909	Âµm
	13.3728	4.64964	7.75498	0.342481	6.00364	Âµm			14.8838	-2.43814	1.92333	8.17819	1.44637	Âµm
	6.60871	4.48899	0.616019	0.389281	20.3555	Âµm			8.7479	-1.24475	2.6371	9.66787	4.57629	Âµm
	9.71774	9.38384	3.39259	2.19743	29.4374	Âµm			21.3382	1.21788	6.48727	8.97764	14.986	Âµm
	6.99085	6.95499	0.955109	2.93543	2.16089	Âµm			16.6834	0.551513	0.988252	0.782426	-1.0588	Âµm
	7.80669	5.51318	0.566441	3.71294	6.56772	Âµm			12.699	1.93872	13.7798	2.84974	14.065	Âµm
	8.196	6.33875	4.40024	0.958481	3.76805	Âµm			13.4943	-0.912396	7.06692	2.84627	10.9157	Âµm
	2.58818	12.822	6.5479	-0.959789	6.25235	Âµm			11.4473	1.91711	8.86269	1.09043	11.2763	Âµm
	16.9091	-0.826765	3.49002	2.6481	10.397	Âµm			11.391	-0.0985385	1.71966	2.90885	1.82621	Âµm
	6.27521	4.40384	4.06752	2.41817	5.93532	Âµm			7.91184	5.29947	5.03111	8.35143	12.1053	Âµm
	10.4222	0.736783	6.82352	-1.01857	4.49156	Âµm			16.1246	6.60017	-0.154696	-0.193895	7.57634	Âµm
	2.75924	-1.06393	5.18034	1.10873	8.34771	Âµm			6.8252	4.5906	0.481664	1.87224	2.46996	Âµm
	0.402103	-0.0410274	2.51702	-1.95698	20.2779	Âµm			13.5583	-3.07145	3.95186	12.9761	4.71237	Âµm
	10.8359	9.41424	3.25303	5.18051	1.64252	Âµm			9.11341	0.832172	3.16387	0.565524	5.82206	Âµm
	19.8461	1.13095	1.64081	2.98943	7.24362	Âµm			17.3559	4.90441	10.4565	4.2589	0.0623604	Âµm
	-0.409704	20.0869	-1.21565	-0.660483	12.0833	Âµm			14.061	0.608159	6.30164	-0.19889	7.64476	Âµm
	3.34606	1.51511	1.49992	3.77652	7.40504	Âµm			14.3279	-2.01219	10.3209	1.19772	8.08771	Âµm
	-2.44217	7.06183	6.88611	1.42421	5.62123	Âµm			2.65945	3.84232	4.05182	1.74798	3.12763	Âµm
	-0.436101	13.2261	6.66535	-1.0506	-0.632959	Âµm			18.5321	5.78526	-0.601533	7.72776	3.51087	Âµm
	6.71731	15.169	6.84593	3.61293	25.9518	Âµm			7.20725	5.59509	1.45015	10.4189	2.46738	Âµm
	12.6387	3.57776	7.52746	1.41683	28.9913	Âµm			12.0671	-0.127526	0.358251	5.82544	0.749191	Âµm
	8.41009	7.01814	8.03337	-1.75454	8.83551	Âµm			19.443	11.155	0.907079	5.78872	4.94409	Âµm
	11.6681	9.43104	4.15873	0.10785	8.60731	Âµm			20.0843	2.87696	-0.373965	-0.567422	7.11183	Âµm
	9.21612	14.7647	3.01726	-2.67639	27.9076	Âµm			13.4993	9.0929	-1.62928	5.02872	4.36581	Âµm
	15.0843	10.6752	7.4891	0.0549484	31.8224	Âµm			17.6857	5.79021	1.89903	1.49979	6.6612	Âµm
	8.53962	3.6549	10.6834	-1.27166	7.9152	Âµm			16.609	6.5035	6.70705	0.484306	2.00829	Âµm
	15.596	7.10337	11.3712	-0.629554	15.5309	Âµm			3.09194	10.8636	0.766157	4.86684	0.537807	Âµm
	15.3318	15.1162	-0.145379	-0.14636	14.5666	Âµm			19.1956	-1.63045	6.81648	0.165326	13.3311	Âµm
	14.5609	14.5875	1.99808	1.02288	28.1385	Âµm			16.4125	2.26701	1.65479	-0.68444	-1.89731	Âµm
	12.9256	16.686	2.4872	-0.643479	22.5037	Âµm			15.4142	-2.15174	1.8104	3.80659	13.9285	Âµm
	12.5384	4.98625	1.0949	0.275861	19.599	Âµm			16.5021	1.45763	2.68551	0.783641	10.6332	Âµm
	15.8719	19.1374	-1.28602	2.02958	25.8659	Âµm			16.6367	4.93753	0.779587	5.068	16.6427	Âµm
	9.56289	15.3075	6.04117	1.22208	30.311	Âµm			15.4582	1.94982	0.917716	7.03269	10.2576	Âµm
	26.2478	4.45265	1.06607	2.20473	21.0615	Âµm			13.3398	6.93152	0.069862	11.5483	4.5833	Âµm
	21.0159	6.05478	5.81757	3.347	26.0654	Âµm			8.08684	8.70328	5.33028	0.859661	49.238	Âµm
	4.32464	10.21	4.29695	5.43564	25.8405	Âµm			10.0958	13.8072	1.85418	0.823702	18.5255	Âµm
	4.20052	7.50044	7.84927	-1.38481	22.6084	Âµm			3.78602	6.22856	3.69315	4.92024	0.436253	Âµm
[truncated: 2,624 more rows]

## Sheet: Figure 2
2-C	PVH, POMC Fibers Density
	hM4Di-DREADD	OT-CreR26-hM4Di-DREADD neonatal	OT-CreR26-hM4Di-DREADD juvenile	OT-CreR26-hM4Di-DREADD Adult
	88.4487	43.5419	92.1549	67.8114
	75.9654	48.83	100.466	64.6245
	136.701	49.4153	65.9787	89.4137
	98.8848	40.3636	86.8259	93.5439
	124.307	32.5711	85.9854	85.0536
	86.6117	36.5888		106.27
	94.5026			115.196
	94.5784
	98.7958
	107.665
	75.6701
	104.019
	99.3045
	119.031
	95.5151
	98.7958
	107.665
	75.6701
	104.019
	99.3045
	119.031
	95.5151
2-D	PVH, AgRP Fibers Density
	hM4Di-DREADD	OT-CreR26-hM4Di-DREADD neonatal	OT-CreR26-hM4Di-DREADD juvenile	OT-CreR26-hM4Di-DREADD Adult
	103.062	46.6267	84.5321	88.3826
	84.3641	45.751	112.034	104.517
	97.2328	82.5467	85.0047	115.604
	115.341	74.525	82.0149	96.4582
	108.215	43.0084	108.455	84.3497
	101.947	38.6869	101.418	63.6347
	94.9238
	98.4516
	96.4631
	107.378
	115.171
	83.1619
	85.6023
	110.917
	97.769
2-E	DMH, POMC Fibers Density
	hM4Di-DREADD	OT-CreR26-hM4Di-DREADD neonatal	OT-CreR26-hM4Di-DREADD juvenile	OT-CreR26-hM4Di-DREADD Adult
	97.299	88.8432	104.254	96.8602
	100.885	103.004	104.968	63.8834
	78.042	88.9535	92.8118	77.2083
	123.774	92.3589	121.627	91.5716
	101.859	114.48	104.3	91.292
	107.147	94.0723		136.534
	90.654			87.115
	100.34
	104.143
	108.549
	98.1882
	97.7023
	84.7652
	112.25
	94.4023
2-F	DMH, AgRP Fibers Density
	hM4Di-DREADD	OT-CreR26-hM4Di-DREADD neonatal	OT-CreR26-hM4Di-DREADD juvenile	OT-CreR26-hM4Di-DREADD Adult
	104.729	71.0193	89.0842	81.1835
	86.7941	98.7303	111.648	84.354
	108.89	110.083	104.231	102.618
	110.585	97.8471	90.3598	82.8201
	89.0021	106.96	107.341	81.5688
	95.8698	77.6215	91.442	108.928
	110.365			97.4173
	101.629
	92.1364
	79.0259
	103.487
	112.436
	74.7693
	78.2846
	151.997
2-G	PVH, PS38+ Cell number
	hM4Di-DREADD	OT-CreR26-hM4Di-DREADD neonatal	OT-CreR26-hM4Di-DREADD juvenile	OT-CreR26-hM4Di-DREADD Adult
	108.93	79.0374	43.8538	131.717
	89.677	86.6371	97.6744	54.9332
	88.917	86.6371	83.7209	86.7853
	112.476	79.7973	73.7542	70.1668
	118.605	96.5168
	126.246
	85.7143
	91.6944
	77.7409
	111.159
	91.8631
	92.9402
	104.327
	99.7107
2-H	LHA, PS38+ Fiber Density
	hM4Di-DREADD	OT-CreR26-hM4Di-DREADD neonatal	OT-CreR26-hM4Di-DREADD juvenile	OT-CreR26-hM4Di-DREADD Adult
	56.0245	89.6029	41.3938	38.0977
	121.05	110.617	78.1018	103.704
	122.925	90.991	133.463	71.7999
	116.302	110.617	77.0006	80.8064
	83.6982	90.991
	80.8064
	148.242
	103.625
	68.6978
	71.5089
	107.926

## Sheet: Figure 3
3-B	PVH, POMC Fibers Density
	WT	nNOS KO
	61.1025	45.2788
	71.9626	96.9714
	88.0995	58.236
	169.036	80.7936
	109.799	79.2639
3-C	PVH, AgRP Fibers Density
	WT	nNOS KO
	134.782	159.039
	131.416	138.397
	61.4052	109.514
	91.3044	142.861
	81.0923	98.1668
3-D	DMH, POMC Fibers Density
	WT	nNOS KO
	77.5768	64.8851
	105.469	85.0172
	90.0655	65.0019
	140.334	134.628
	86.5544	157.22
3-E	DMH, AgRP Fibers Density
	WT	nNOS KO
	138.979	50.9162
	55.139	106.858
	96.8654	59.1542
	115.228	88.174
	93.7883	55.4921
3-F	PVH, PS38+ Cell number
	WT	nNOS KO
	42.6	32.25
	42	28
	50.75	42.5
	42.3	36.75
	33	50.75
3-G	LHA, PS38+ Fiber Density
	WT	nNOS KO
	90.4962	69.727
	103.404	91.9512
	83.3788	65.5602
	114.297	131.596
	108.423	108.749

## Sheet: Figure 4
4-B	PVH, POMC Fibers Density
	WT	iBOT
	92.8488	26.9963
	108.332	84.0703
	101.064	62.6249
	99.8348	43.4378
	95.9952
	101.925
4-C	PVH, AgRP Fibers Density
	WT	iBOT
	59.0772	31.5521
	102.189	50.2073
	124.451	67.6043
	104.762	69.4066
	95.359
	72.2716
	141.891
4-D	DMH, POMC Fibers Density
	WT	iBOT
	98.2795	103.402
	78.8152	67.651
	98.2142	81.2302
	88.3739	78.6452
	144.979
	72.5773
	97.1187
	121.642
4-E	DMH, AgRP Fibers Density
	WT	iBOT
	103.486	73.6065
	108.167	110.963
	86.608	121.051
	85.2735	138.746
	98.4782
	99.1848
	118.803
4-F	PVH, PS38+ Cell number
	WT	iBOT
	62	51.5
	62	51.5
	47.5	43
	66	45
	50.5
	46.5
	61
	43
4-G	LHA, PS38+ Fiber Density
	WT	iBOT
	90.7986	87.3692
	115.059	107.254
	105.141	131.683
	91.7731	141.054
	95.2764
	112.376
	95.1105
	94.4664

## Sheet: Figure 5
5-E			PVH	DMH	ARH	VMH
	P60	Moyenne	1.1225	1.42791	2.37064	6.11631
		SD	0.435954	0.326464	0.276575	2.64667
		N	8	3	4	3
			PVH	DMH	ARH	VMH
	P25	Moyenne	1.61078	1.52284	2.74556	5.75565
		SD	0.357581	0.75569	1.60399	1.84341
		N	8	7	10	8
			PVH	DMH	ARH	VMH
	P10	Moyenne	0.999846	4.64713	3.31104	18.5253
		SD	0.256686	0.895772	1.41866	2.96488
		N	3	3	8	3
			PVH	DMH	ARH	VMH
	P5	Moyenne	3.10187	6.20717	4.38324	16.9822
		SD	0.927604	1.5381	0.725395	2.47934
		N	5	4	5	3
			PVH	DMH	ARH	VMH
	P0	Moyenne	2.45065	4.39504	3.51741	13.2889
		SD	1.50407	1.45158	1.39908	5.74645
		N	3	3	4	4
5-G		nb neurons	% None	% Low	% medium	% high	% very high
	P0 POMC	80.25	39.5533	51.8911	6.26169	1.6129	0.681004
	P0 AgRP	66.75	71.8586	26.3071	1.8343	0	0
	P5 POMC	49	45.0684	42.6934	9.74321	1.42857	1.0664
	P5 AgRP	29.5	69.0559	30.9441	0	0	0
	P10 POMC	57.6	32.107	40.406	14.4406	6.75659	6.28986
	P10 AgRP	79.8	68.9094	26.5637	2.73606	1.15382	0.637003
	P60 POMC	57	27.0909	30.0496	13.9606	9.74038	19.1586
	P60 AgRP	86.5	56.1789	26.5553	8.57179	2.66955	6.02453
	P25 POMC	31.5	23.1654	32.6074	16.1352	9.28602	18.8061
	P25 AgRP	58	69.8901	23.8741	2.56926	1.33732	2.32922

## Sheet: Figure 6
6-A	Fiber Density
	Control	oxytocin
	132.891	134.824
	172.653	276.856
	216.528	640.901
	132.891	351.739
		305.684
		176.836
		256.466
		174.2

## Sheet: Figure 7
7-B	PVH, POMC Fibers Density
	WT	OTRA
	156.963	54.8136
	64.1665	35.399
	142.534	60.1875
	108.118	42.0306
	85.7078	49.0281
	75.8747
	87.3314
	79.3048
7-C	PVH, AgRP Fibers Density
	WT	OTRA
	85.5934	92.7885
	83.8551	57.5043
	110.946	127.039
	125.749	88.3032
	131.987	111.336
	76.6071	113.691
	112.334
	72.9291
7-D	DMH, POMC Fibers Density
	WT	OTRA
	190.964	145.574
	104.12	99.3011
	76.0067	91.5784
	67.558	128.509
	73.7551	86.9595
	91.3995
	96.1973
7-E	DMH, AgRP Fibers Density
	WT	OTRA
	124.237	85.1824
	86.1161	68.625
	80.7956	90.2955
	93.5975	69.609
	75.1845	48.0718
	112.909	114.041
	129.766
	97.3946
7-F	PVH, PS38+ Cell number
	WT	OTRA
	40.5	43
	50	46
	48	39
	38	31
	52.5	31
7-G	LHA, PS38+ Fiber Density
	WT	OTRA
	105.057	93.949
	89.9518	88.4112
	78.6633	88.4112
	74.8122	72.1724
	131.409	113.096
	129.147	114.74
	90.9594

## Sheet: Figure 8
8-A	Body Weight
	WT	OTRA
	27.6	28.4
	30.2	31
	27.7	26.8
	32	26.8
	29.9	30.2
	28.7	27.1
8-B		Body Composition (%)
		WT				OTRA
	Fat mass	15.113	14.427	14.391	15.755	13.503	12.043	12.293	12.53
	Lean Mass	67.955	68.048	69.555	67.84	69.985	71.856	71.875	70.873
	Free body fluids	6.598	6.277	6.746	6.566	6.648	7.151	6.527	6.471
8-C		Cummulative food intake
		WT						OTRA
	20h	0.17	0.176667	0.11	0.265	0.11	0.08	0.17	0.133333	0.1125	0.18	0.28	0.205
	21h	0.39	0.5	0.52	0.9075	0.415	0.23	0.695	0.513333	0.55	0.5	0.76	0.635
	22h	0.6675	0.91	0.9125	1.165	0.845	0.905	0.95	0.913333	0.87	0.8575	1.205	1.21
	23h	0.8625	1.26667	1.1825	1.3675	0.96	1.16	1.35	1.39333	1.2325	1.2225	1.58	1.325
	0h	1.0525	1.59	1.445	1.455	1.01	1.185	1.5725	1.67667	1.475	1.4975	1.86	1.59
	1h	1.235	1.76333	1.865	1.6175	1.31	1.24	1.9075	2.08333	1.5525	1.625	2.28	1.715
	2h	1.3625	2.00333	1.995	1.6875	1.455	1.395	2.055	2.19333	1.7275	2.02	2.605	1.905
	3h	1.555	2.26	2.135	1.875	1.54	1.585	2.185	2.40333	1.92	2.16	3.01	2.075
	4h	1.8125	2.51333	2.23	2.0025	1.695	1.745	2.3275	2.63	2.14	2.2475	3.105	2.075
	5h	1.985	2.74667	2.5075	2.2125	1.89	2.085	2.49	2.93333	2.24	2.485	3.18	2.195
	6h	2.265	3.01667	2.675	2.4525	2.255	2.12	2.6925	3.27667	2.64	2.6375	3.57	2.525
	7h	2.4075	3.16667	2.945	2.625	2.47	2.31	2.99	3.50333	2.8625	2.8875	4.06	2.88
	8h	2.47	3.17	3.0225	2.6625	2.52	2.34	3.015	3.52667	3.0225	2.9775	4.315	3.005
	9h	2.495	3.24667	3.06	2.7075	2.65	2.35	3.06	3.56333	3.0225	3.04	4.365	3.005
	10h	2.535	3.27	3.0725	2.7525	2.725	2.445	3.11	3.61	3.0225	3.18	4.365	3.055
	11h	2.68	3.33333	3.155	2.785	2.805	2.525	3.1125	3.61	3.0675	3.245	4.365	3.055
	12h	2.755	3.37	3.2775	2.965	2.83	2.59	3.18	3.63	3.1875	3.355	4.365	3.145
	13h	2.755	3.46	3.33	3.0325	2.91	2.61	3.255	3.76667	3.1875	3.495	4.365	3.26
	14h	2.855	3.49	3.33	3.0325	2.91	2.61	3.305	3.83333	3.2475	3.65	4.43	3.285
	15h	2.9075	3.52333	3.4425	3.09	2.915	2.665	3.4525	3.89	3.2475	3.65	4.49	3.48
	16h	2.9725	3.59667	3.4675	3.2025	3.035	2.685	3.485	4.12	3.355	3.77	4.68	3.565
	17h	3.075	3.91667	3.5425	3.3625	3.035	2.81	3.7025	4.22667	3.3925	3.9125	4.775	3.565
	18h	3.2325	4.09	3.6875	3.4675	3.16	3.18	3.8675	4.46	3.525	4.0725	4.85	3.775
	19h	3.4025	4.18333	3.7675	3.6425	3.265	3.27	3.9425	4.62333	3.7375	4.2225	4.86	3.81
8-D		Food intake
		WT						OTRA
	Dark Phase	0.200625	0.263889	0.245417	0.21875	0.205833	0.1925	0.249167	0.291944	0.238542	0.240625	0,33833333*	0.24
	Light Phase	0.0829167	0.0847222	0.0685417	0.0847917	0.06625	0.08	0.079375	0.0933333	0.0729167	0.11125	0,06666667*	0.0775
	Mean	0.141771	0.174306	0.156979	0.151771	0.136042	0.13625	0.164271	0.192639	0.155729	0.175937	0,2025*	0.15875
8-E		RER
		WT						OTRA
	20h	0.882333	0,86008333*	0.855333	0.881	0.853333	0.869333	0.8645	0.867833	0.9015	0.890667	0.9115	0.856333
	21h	0.89075	0,88191667*	0.879917	0.900333	0.858333	0.888833	0.90075	0.90375	0.906333	0.891917	0.921833	0.893667
	22h	0.897333	0,90891667*	0.899167	0.917083	0.882667	0.916667	0.92675	0.928583	0.917083	0.911833	0.930667	0.900833
	23h	0.89225	0,92558333*	0.905667	0.925583	0.883333	0.919667	0.935167	0.936083	0.919	0.913417	0.939833	0.896167
	0h	0.88625	0,93966667*	0.909667	0.909083	0.846833	0.920833	0.948167	0.941417	0.918167	0.912917	0.935167	0.8955
	1h	0.877917	0,94025*	0.90725	0.885833	0.812833	0.9115	0.945	0.9405	0.916417	0.905833	0.947167	0.888333
	2h	0.878083	0,91658333*	0.888417	0.85625	0.858	0.8785	0.934917	0.942333	0.907583	0.902417	0.941833	0.889167
	3h	0.851333	0,91866667*	0.887083	0.852	0.8485	0.869833	0.91975	0.936667	0.876583	0.891	0.951667	0.843333
	4h	0.861583	0,8965*	0.85725	0.83725	0.821833	0.834167	0.913333	0.915333	0.887417	0.881667	0.933333	0.848667
	5h	0.861833	0,91991667*	0.863417	0.822417	0.837167	0.878167	0.885083	0.89775	0.88275	0.851667	0.921167	0.815
	6h	0.88625	0,91016667*	0.860083	0.84425	0.852167	0.877	0.889667	0.91575	0.89525	0.8715	0.916333	0.844667
	7h	0.896833	0,91275*	0.874083	0.848083	0.889833	0.860667	0.89775	0.909	0.894833	0.875333	0.933667	0.8795
	8h	0.867583	0,8535*	0.857083	0.827	0.872167	0.801	0.885	0.874583	0.886833	0.842417	0.915	0.8915
	9h	0.800583	0,77983333*	0.806833	0.792167	0.846667	0.75	0.828083	0.85075	0.799167	0.82225	0.873667	0.884167
	10h	0.81675	0,75533333*	0.789833	0.789833	0.8365	0.767667	0.796083	0.827333	0.786417	0.83175	0.7965	0.8605
	11h	0.805333	0,75958333*	0.772667	0.784417	0.799	0.749	0.7855	0.820333	0.78125	0.820667	0.761	0.828167
	12h	0.80775	0,76433333*	0.789083	0.795	0.794333	0.785667	0.78725	0.775	0.766833	0.79675	0.786333	0.820333
	13h	0.801167	0,76491667*	0.800667	0.825833	0.797333	0.7685	0.779833	0.79425	0.784333	0.80575	0.766	0.8275
	14h	0.79525	0,77983333*	0.794333	0.798917	0.777	0.764333	0.813333	0.788083	0.780167	0.841	0.755833	0.815
	15h	0.795417	0,78733333*	0.804417	0.79075	0.772833	0.790333	0.802417	0.82825	0.78025	0.829917	0.797667	0.8375
	16h	0.803083	0,80675*	0.767917	0.825667	0.769833	0.837167	0.848167	0.825333	0.79675	0.847917	0.8315	0.835167
	17h	0.794417	0,82083333*	0.8255	0.827917	0.790333	0.843	0.854667	0.85475	0.851333	0.845167	0.8835	0.846167
	18h	0.84	0,885*	0.8255	0.861333	0.806667	0.8535	0.878333	0.876417	0.855583	0.866333	0.892	0.856
	19h	0.862917	0,88741667*	0.830833	0.859167	0.8195	0.8625	0.88125	0.882417	0.891	0.8625	0.883167	0.8495
8-F		RER
		WT						OTRA
	Dark Phase	0.880229	0.910917	0.882278	0.873264	0.853736	0.885431	0.913403	0.919583	0.90191	0.891681	0.932014	0.870931
	Light Phase	0.815854	0.803722	0.805389	0.814833	0.806847	0.797722	0.828326	0.833125	0.813326	0.834368	0.828514	0.845958
	Mean	0.848042	0.857319	0.843833	0.844049	0.830292	0.841576	0.870865	0.876354	0.857618	0.863024	0.880264	0.858444
8-G		xAmbulatory Activity (mean beam break)
		WT						OTRA
	Dark Phase	721.604	432.688	1011.75	543.521	1024.38	593.208	732.271	737.167	814.625	1007.19	1062.54	1331.67
	Light Phase	205.812	140.271	227.25	213.938	270.458	191.75	180.146	149.583	95.2917	195.833	198.542	155.417
	Mean	463.708	286.479	619.5	378.729	647.417	392.479	456.208	443.375	454.958	601.51	630.542	743.542
8-H		EE (kcal/h)
		WT						OTRA
	20h	0.484667	0.567583	0.546167	0.63275	0.528833	0.5075	0,65291667*	0.492833	0.515583	0.54475	0.539	0.524
	21h	0.586667	0.661333	0.627083	0.596083	0.654167	0.535833	0,82641667*	0.61725	0.590583	0.599833	0.652833	0.602833
	22h	0.5625	0.646667	0.619583	0.580833	0.621167	0.516833	0,79391667*	0.589083	0.5685	0.613833	0.655667	0.623
	23h	0.487833	0.645833	0.595417	0.582	0.544333	0.474	0,76491667*	0.657333	0.536167	0.6305	0.6425	0.6235
	0h	0.5	0.626083	0.594833	0.578167	0.4995	0.460667	0,70616667*	0.596583	0.553	0.59775	0.534667	0.609167
	1h	0.4735	0.6105	0.57475	0.564583	0.535	0.470167	0,77891667*	0.659083	0.454167	0.537167	0.611833	0.529167
	2h	0.499	0.581333	0.545833	0.510083	0.497167	0.490333	0,67925*	0.501333	0.508333	0.6045	0.4945	0.564667
	3h	0.4865	0.579833	0.569083	0.537	0.518667	0.483333	0,68283333*	0.5345	0.429833	0.54675	0.600833	0.513833
	4h	0.496917	0.586417	0.529417	0.54025	0.447167	0.457167	0,69483333*	0.541417	0.497833	0.539333	0.572333	0.472833
	5h	0.43675	0.596	0.55475	0.570167	0.475333	0.499167	0,70083333*	0.5415	0.4735	0.544833	0.510667	0.453333
	6h	0.531667	0.587833	0.5395	0.55	0.458	0.4455	0,70691667*	0.643	0.57425	0.527917	0.552833	0.524833
	7h	0.564167	0.56975	0.571167	0.536083	0.515	0.537833	0,71475*	0.601	0.55725	0.573083	0.614333	0.541167
	8h	0.485917	0.5215	0.487083	0.4755	0.4555	0.431333	0,6615*	0.48775	0.521917	0.5115	0.562667	0.498
	9h	0.37825	0.473833	0.432	0.4865	0.429167	0.414	0,59116667*	0.447167	0.388667	0.4905	0.5015	0.3875
	10h	0.435	0.4675	0.428	0.4495	0.4455	0.3875	0,57383333*	0.449083	0.373833	0.48	0.444167	0.432333
	11h	0.39375	0.46725	0.446833	0.450667	0.421	0.367167	0,508*	0.417667	0.404583	0.50175	0.4345	0.384833
	12h	0.400833	0.474	0.424667	0.460833	0.3865	0.406833	0,58483333*	0.43725	0.408917	0.4715	0.465667	0.422833
	13h	0.3955	0.434417	0.42625	0.445833	0.4555	0.356667	0,50333333*	0.423	0.415833	0.440583	0.442333	0.373667
	14h	0.394417	0.434583	0.395833	0.407	0.344333	0.335333	0,54408333*	0.4045	0.375167	0.488	0.4395	0.393833
	15h	0.37325	0.439417	0.43475	0.43875	0.420167	0.3815	0,50975*	0.426083	0.397	0.402333	0.399667	0.436833
	16h	0.386	0.42525	0.390833	0.441917	0.406333	0.356	0,50358333*	0.43675	0.419167	0.456083	0.434833	0.405167
	17h	0.3605	0.46825	0.451083	0.4285	0.350333	0.393667	0,56083333*	0.42525	0.369083	0.422917	0.467667	0.375667
	18h	0.417917	0.469417	0.427083	0.430167	0.441167	0.400333	0,552*	0.459167	0.422333	0.44025	0.418167	0.447
	19h	0.424167	0.446333	0.420333	0.461667	0.437833	0.408833	0,52425*	0.422167	0.417917	0.4565	0.4825	0.4275
8-I		EE (kcal/h)
		WT						OTRA
	Dark Phase	0.509181	0.604931	0.572299	0.564833	0.524528	0.489861	0,72522222*	0.581243	0.521583	0.571688	0.581833	0.548528
	Light Phase	0.403792	0.460146	0.430396	0.448069	0.416111	0.386597	0,55143056*	0.436319	0.409535	0.463493	0.457764	0.415431
	Mean	0.456486	0.532538	0.501347	0.506451	0.470319	0.438229	0,63832639*	0.508781	0.465559	0.51759	0.519799	0.481979
8-J		Z Rearing (Mean beam breaks/h)
		WT						OTRA
	Dark Phase	704	446.896	711.375	500.729	743.333	424.167	597.812	669.625	892.208	653.333	726.125	904.833
	Light Phase	166.854	115.104	121.583	164.833	197.917	117.708	139.312	117.458	272.854	120.25	119.625	87.75
	Mean	435.427	281	416.479	332.781	470.625	270.938	368.562	393.542	582.531	386.792	422.875	496.292
8-K		GTT Glycemia (mg/dl)
	Time	WT						OTRA
	-30	115	125	125	129	127	100	93	99	99	87	87	87
	0	114	153	120	116	150	113	110	128	101	98	103	115
	15	314	352	259	332	475	288	317	292	238	289	252	289
	30	370	356	329	423	459	340	304	405	278	372	340	360
	60	274	340	265	305	394	290	253	284	223	257	241	269
	90	204	260	184	263	282	235	194	181	151	186	182	203
	120	165	215	148	173	256	210	161	140	135	125	152	175
8-L	Basal Glycemia (mg/dl)
	WT	OTRA
	105	101.5
	114.5	113.5
	139	100
	122.5	92.5
	122.5	95
	106.5	101
8-M	AUC
	WT			OTRA
	Mean	SD	N	Mean	SD	N
	1272	116.5	6	1075	70.99	6

## Sheet: Figure 9 
9-B	PVH, POMC Fibers Density
	Magel2-ko,R26-hM3Dq	Magel2-ko, ot-cre::R26-hM3Dq
	110.749	119.616
	102.485	116.299
	78.7791	88,4505568*
	92.6831	144.469
	115.303	181.777
		165.551
9-C	PVH, AgRP Fibers Density
	Magel2-ko,R26-hM3Dq	Magel2-ko, ot-cre::R26-hM3Dq
	102.529	90.9401
	88.6646	102.04
	104.549	95.7958
	117.114	119.898
	87.1426	130.463
		88.0835
9-D	DMH, POMC Fibers Density
	Magel2-ko,R26-hM3Dq	Magel2-ko, ot-cre::R26-hM3Dq
	85.3505	76.0618
	136.781	89.4208
	74.3956	60.8147
	97.9119	105.902
	105.561	121.357
		119.796
9-E	DMH, AgRP Fibers Density
	Magel2-ko,R26-hM3Dq	Magel2-ko, ot-cre::R26-hM3Dq
	96.714	123.497
	111.777	130.275
	91.8668	120.231
	83.7443	154.03
	115.897	130.831
9-F	PVH, PS38+ Cell number
	Magel2-ko,R26-hM3Dq	Magel2-ko, ot-cre::R26-hM3Dq
	66.5	53.5
	34	54.5
	54.5	67
	64	60.5
	50
9-G	LHA, PS38+ Fiber Density
	Magel2-ko,R26-hM3Dq	Magel2-ko, ot-cre::R26-hM3Dq
	13.732	13.638
	16.8105	11.106
	15.553	14.205
	17.9585
	11.922

## Sheet: Supplem Figure 1
S1-A	PVH, POMC Fibers Density
	hM4Di-DREADD	OT-CreR26-hM4Di-DREADD neonatal	OT-CreR26-hM4Di-DREADD juvenile	OT-CreR26-hM4Di-DREADD Adult
	74.9173	82.5717	132.144	105.627
	113.564	103.349	96.6526	110.384
	125.379	159.831	103.49	84.4984
	118.288	77.5187	168.46	104.932
	73.1763	165.157	83.0964	76.3103
	117.001			94.7445
	55.3496			115.196
	148.433
	110.406
	107.783
	89.3476
	104.548
	61.8072
	108.847
	108.427
	105.914
	101.152
	77.0999
	98.5596
	DMH, POMC Fibers Density
S1-B	hM4Di-DREADD	OT-CreR26-hM4Di-DREADD neonatal	OT-CreR26-hM4Di-DREADD juvenile	OT-CreR26-hM4Di-DREADD Adult
	107.204	80.0795	102.46	59.4684
	85.8845	122.117	91.7188	102.058
	110.248	171.819	94.0875	100.766
	103.278	127.955	118.084	95.4641
	91.8431	95.4429	88.282	108.336
	100.212	100.544		102.354
	102.66
	106.959
	65.5189
	107.385
	137.624
	90.0413
	91.1416
	85.8843
	70.0612
	129.37
	91.8877
	107.455
	115.342
S1-C	PVH, AgRP Fibers Density
	hM4Di-DREADD	OT-CreR26-hM4Di-DREADD neonatal	OT-CreR26-hM4Di-DREADD juvenile	OT-CreR26-hM4Di-DREADD Adult
	75.4858	77.0995	92.8507	85.1624
	113.992	115.521	95.5004	102.01
	80.3279	170.584	94.7849	92.4416
	106.953	127.768	96.6138	91.0693
	102.364	137.32	87.6748	110.293
	106.354			126.699
	129.049
	139.819
	96.7634
	45.9754
	54.6954
	94.6267
	153.595
	75.8805
	108.748
	96.0498
	115.585
	99.3223
	104.414
	DMH, AgRP Fibers Density
S1-D	hM4Di-DREADD	OT-CreR26-hM4Di-DREADD neonatal	OT-CreR26-hM4Di-DREADD juvenile	OT-CreR26-hM4Di-DREADD Adult
	108.343	125.234	98.2963	90.8982
	87.7844	91.3218	96.5396	127.478
	77.3448	94.6148	95.8844	78.6545
	116.947	130.791	103.709	83.8695
	85.7261	49.8288	92.1558	82.7234
	102.752			85.2529
	142.203
	99.2949
	122.493
	107.424
	102.676
	65.314
	81.6959
	79.9923
	77.9498
	163.117
	110.753
	65.1238
	103.064
S1-E	PVH, Ps38+ Cell number
	hM4Di-DREADD	OT-CreR26-hM4Di-DREADD neonatal	OT-CreR26-hM4Di-DREADD juvenile	OT-CreR26-hM4Di-DREADD Adult
	120	111.549	120.413	104.467
	107.042	103.099	97.4771	95.8213
	118.31	94.6479	61.0665	134.006
	65.9155	76.0563	88.5894	112.392
	122.133	94.6479		141.21
	118.693
	96.3303
	68.2339
	94.6101
	104.467
	112.392
	88.6167
	97.2622
	97.2622
S1-F	LHA, Ps38+ Fiber Density
	hM4Di-DREADD	OT-CreR26-hM4Di-DREADD neonatal	OT-CreR26-hM4Di-DREADD juvenile	OT-CreR26-hM4Di-DREADD Adult
	123.14	159.36	111.138	84.4741
	82.2076	56.2487	93.0514	79.8562
	105.007	110.977		72.4896
	89.6451	130.352		84.628
	120.332			84.2871
	79.304
	77.8493
	121.182
	101.333
	81.8848
	97.2667
	88.2728
	136.953
	95.6229
S1-G	PVH, POMC Fibers Density
	WT	nNOS KO
	250678	213697
	215987	239554
	228444	180110
	164084	154711
	249668	250912
S1-H	DMH, POMC Fibers Density
	WT	nNOS KO
	1.39622e+06	910624
	856594	916119
	1.15777e+06	691082
	1.39892e+06	1.35795e+06
	1.12848e+06	941186
S1-I	PVH, AgRP Fibers Density
	WT	nNOS KO
	573675	567911
	662936	853119
	489882	636459
	588732	530957
	618844	708212
S1-J	DMH, AgRP Fibers Density
	WT	nNOS KO
	1.0133e+06	613538
	1.07156e+06	1.40016e+06
	1.11278e+06	1.18584e+06
	1.39321e+06	1.47072e+06
	1.28497e+06	1.26201e+06
S1-K	PVH, Ps38+ Cell number
	WT	nNOS KO
	42.6	32.25
	42	28
	50.75	42.5
	42.3	36.75
	33	50.75
S1-L	LHA, Ps38+ Fiber Density
	WT	nNOS KO
	21.48	16.728
	21.2565	20.0245
	18.11	14.2705
	20.8655	18.6425
	16.985	11.4795
S1-M	PVH, POMC Fibers Density
	WT	ot-cre:BOTN/B
	265313	288799
	255027	212260
	241313	192265
	241007
	240732
S1-N	DMH, POMC Fibers Density
	WT	ot-cre:BOTN/B
	1.47658e+06	1.69665e+06
	1.65558e+06	1.15706e+06
	1.75914e+06	1.70637e+06
	1.50609e+06
	1.44187e+06
S1-O	PVH, AgRP Fibers Density
	WT	ot-cre:BOTN/B
	492972	450924
	502510	437299
	445150	447083
	493794
	441705
S1-P	DMH, AgRP Fibers Density
	WT	ot-cre:BOTN/B
	401391	397931
	546317	552521
	510984	418502
	496206
	442213
S1-Q	PVH, Ps38+ Cell number
	WT	ot-cre:BOTN/B
	26	35
	32.5	36.5
	38.5	50.5
	44
	29
S1-R	LHA, Ps38+ Fiber Density
	WT	ot-cre:BOTN/B
	12.8421	14.0014
	12.4801	14.6749
	11.4458	8.09177
S1-S	PVH, POMC Fibers Density
	WT	OTRA
	89.1236	118.199
	103.433	87.3112
	88.091	64.6141
	116.225	115.909
	102.127	94.2868
	130.619	153.464
	88.8918	66.2157
	131.041
S1-T	DMH, POMC Fibers Density
	WT	OTRA
	106.544	95.4055
	60.958	139.523
	64.6423	123.924
	138.813	120.609
	121.158	155.71
	103.011	99.6392
	104.874	112.224
		123.829
S1-U	PVH, AgRP Fibers Density
	WT	OTRA
	119.324	77.3717
	71.5816	86.5404
	88.0441	100.574
	111.444	110.106
	121.75	62.0346
	89.7772	99.041
	98.0792	100.02
		94.7496
S1-V	DMH, AgRP Fibers Density
	WT	OTRA
	105.738	106.433
	77.9576	133.249
	78.2452	96.5783
	119.316	68.9324
	116.426	128.394
	96.1757	168.128
	106.142	135.54
		86.8869
S1-W	PVH, Ps38+ Cell number
	WT	OTRA
	31.6667	37.5
	45.5	40.5
	34	49
	51	27
	48	19
	46	34
	43	45
		33
S1-X	LHA, Ps38+ Fiber Density
	WT	OTRA
	4.52	5.853
	7.3645	4.225
	7.875	6.395
	10.241	5.403
	7.525	4.5475
	6.393	7.999
	8.775	7.311

[truncated: 2 more sheets: Supplem Figure 2, Supplem Figure 3]
